# Supplementary material for: Enteric tuft cells coordinate timely expulsion of the tapeworm Hymenolepis diminuta from the murine host by coordinating local but not systemic immunity
Source: PLoS Pathog. 2024 Jul 31;20(7):e1012381. doi: 10.1371/journal.ppat.1012381 (PMC11290655; doi:10.1371/journal.ppat.1012381)
Supplement: S1 Data — (XLSX) [file ppat.1012381.s016.xlsx]

## Sheet: Figure 1
Figure 1A. Worm counts
			Control	8	11	14
		BALB/c mice	0	1	0	0
			0	2	0	0
			0	3	0	0
			0	2	0	0
			0	1	0	0
			0	3	0	0
				2
				5
		C57BL/6 mice	0	0	0	not tested.
			0	0	0
			0	0	0
			0	0	0
			0	0	0
		No worms detectable at 5 dpi
Figure 1.B,C,D		BALB/c IL-4, IL-10, IL-13
			IL-4 (pg/mL)																	IL-10 (pg/mL)																	IL-13 (pg/mL)
		Con	31.5604	111.871	122.225	218.688	108.265	0	0	89.7336	112.615	192.199	0	463.212	246.488	272.072	156.386	54.8272		53.548	28.292	59.4834	1546.72	1156.69	402.386	312.64	413.82	1115.64	729.568	631.608	285.518	445.718	975.062	640.35	394.218		437	401	660	420	385	745	676	654	419	407
		5	156.383	28.7476	111.784	0	0													107.386	0	0	0	0													583	428	511	751	804
		8	722.02	1072.96	507.182	643.746	560.586				501.704	200.582	171.159							1804.11	3243.6	3431.22	2450.08	1973.56				1508.68	2522.74	2419.5							893	963	818	754	766
		11	56.9116	107.761	58.9044	90.3882	18.8109	450.316	327.594	352.992				909.918	928.28	544.632	714.312	1571.37		2149.34	971.474	0	5418.18	6652.34	1844.46	2808.54	2419.56				642.622	413.982	311.902	1275.6	1746.36		694	806	777	751		954	929	754	1097	1012
		14												406.114	553.286	152.093	428.2	204.732													304.08	578.9	526.474	648.736	42.4536		749	683	810	822	223
																					Table Analyzed	BALB/c IL_10 all															Table Analyzed	BALB/c IL_13
		STATISTICS
																					Kruskal-Wallis test																Kruskal-Wallis test
		Table Analyzed	BALB/c IL_4 all																		P value	<0.0001															P value	0.0006
																					Exact or approximate P value?	Approximate															Exact or approximate P value?	Approximate
		Kruskal-Wallis test																			P value summary	****															P value summary	***
		P value	0.0012																		Do the medians vary signif. (P < 0.05)?	Yes															Do the medians vary signif. (P < 0.05)?	Yes
		Exact or approximate P value?	Approximate																		Number of groups	5															Number of groups	5
		P value summary	**																		Kruskal-Wallis statistic	26.8															Kruskal-Wallis statistic	19.46
		Do the medians vary signif. (P < 0.05)?	Yes
		Number of groups	5																																		Dunn's multiple comparisons test	Mean rank diff.	Significant?	Summary	Adjusted P Value
		Kruskal-Wallis statistic	18.03																		Dunn's multiple comparisons test	Mean rank diff.	Significant?	Summary	Adjusted P Value	A-?											Control vs. 5	-5.7	No	ns	>0.9999
																					Control vs. 5	14.73	No	ns	0.1439	B											Control vs. 8	-18.1	Yes	**	0.0036
		Dunn's multiple comparisons test	Mean rank diff.	Significant?	Summary	Adjusted P Value															Control vs. 8	-20.25	Yes	**	0.0026	C											Control vs. 11	-17.56	Yes	***	0.0005
		Control vs. 5	7	No	ns	>0.9999															Control vs. 11	-11.64	No	ns	0.0915	D											Control vs. 14	-9.2	No	ns	0.3664
		Control vs. 8	-19.38	Yes	**	0.0044															Control vs. 14	2.125	No	ns	>0.9999	E
		Control vs. 11	-11.08	No	ns	0.1216
		Control vs. 14	-13	No	ns	0.2563
Figure 1.E,F,G.		C57BL/6 IL-4,IL-10,IL-13
			IL-4 (pg/mL)																	IL-10 (pg/mL)																	IL-13 (pg/mL)
		Con	94.6912	237.244*	197.5054*	0	0	7.0405	19.4398	82.5394	0	0	7.0405	19.4398						227.478	74.976	225.606	1602.33	594.226	482.228	316.752											189	289	297	342	386			149	101	190
		5	223.12	119.637	111.231	31.3968	42.3654													955.356	1573.12	1466.09	1332.98	3070.58																				304	319	213	343	156
		8	199.032	192.213	123.255	66.4314	85.6888													0	1769.91	942.844	968.664	1956.15																				250	222	193	305	234
		11							37.558	47.9214	20.2328	60.379	15.5496								325.466	1096.99	801.352	2147.38	2234.72	504.732											446	708	681	460	620	317
			blue- excluded outliers
		STATISTICS																			Table Analyzed	C57BL-6 J cytokine data- IL-10
			Control	5	8	11																																Table Analyzed	C57BL/6 cytokine data- IL-13
		Method																			Kruskal-Wallis test
		ROUT (Q = 2%)																			P value	0.0825																Kruskal-Wallis test
																					Exact or approximate P value?	Approximate																P value	0.0092
		Number of points																			P value summary	ns																Exact or approximate P value?	Approximate
		# Y values analyzed	12	5	5	5															Do the medians vary signif. (P < 0.05)?	No																P value summary	**
		Outliers	2	0	0	0															Number of groups	4																Do the medians vary signif. (P < 0.05)?	Yes
																					Kruskal-Wallis statistic	6.688																Number of groups	4
																																						Kruskal-Wallis statistic	11.52
		Table Analyzed	Identify outliers of C57BL-6 J cytokine data- IL-4 :Cleaned data
		Kruskal-Wallis test																		Dunn's multiple comparisons test	Mean rank diff.	Significant?	Summary	Adjusted P Value	A-?												Dunn's multiple comparisons test	Mean rank diff.	Significant?	Summary	Adjusted P Value	A-?
		P value	0.0034																	Control vs. 5	-9.743	Yes	*	0.0425	B	5											Control vs. 5	-2.525	No	ns	>0.9999	B	5
		Exact or approximate P value?	Approximate																	Control vs. 8	-5.943	No	ns	0.4036	C	8											Control vs. 8	-0.525	No	ns	>0.9999	C	8
		P value summary	**																	Control vs. 11	-6.643	No	ns	0.235	D	11											Control vs. 11	-11.96	Yes	**	0.0052	D	11
		Do the medians vary signif. (P < 0.05)?	Yes
		Number of groups	4
		Kruskal-Wallis statistic	13.67
		Dunn's multiple comparisons test	Mean rank diff.	Significant?	Summary	Adjusted P Value	A-?
		Control vs. 5	-10.6	Yes	*	0.0252	B	5
		Control vs. 8	-13.2	Yes	**	0.0031	C	8
		Control vs. 11	-4.2	No	ns	0.889	D	11

## Sheet: Figure 2
Figure 2 .B.
	BALB/c jejunum		Tuft cells/ VCU ; averaged over ~20 VCUs per mouse
	Con	5	8	11	14
	0.95	0.7	7.7	8.6	1.5
	0.619048	0.7	3.09524	10.55	3.05
	0.65	0.702	1.19048	8.68421	2.6
	0.8	0.45	4.4	13.35	3.2
	0.35		0.6	4.3
	1.2		1.4	12.15
	0.9				1.45
	0.9
	1.45
	0.888889
	0.2
	0.6
	0.7
	STATISTICS
	Table Analyzed	Jejunum- graph
	Brown-Forsythe ANOVA test
	F* (DFn, DFd)	23.31 (4.000, 10.58)
	P value	<0.0001
	P value summary	****
	Significant diff. among means (P < 0.05)?	Yes
	Welch's ANOVA test
	W (DFn, DFd)	15.27 (4.000, 11.17)
	P value	0.0002
	P value summary	***
	Significant diff. among means (P < 0.05)?	Yes
	Dunnett's T3 multiple comparisons test	Mean Diff.	95.00% CI of diff.	Below threshold?	Summary	Adjusted P Value	A-?
	Con vs. 5	0.1472	-0.1659 to 0.4604	No	ns	0.5731	B	5
	Con vs. 8	-2.279	-6.237 to 1.679	No	ns	0.27	C	8
	Con vs. 11	-8.82	-13.57 to -4.072	Yes	**	0.0038	D	11
	Con vs. 14	-1.575	-3.118 to -0.03130	Yes	*	0.0468	E	14
	Table Analyzed	Jejunum- graph
	Column E	14
	vs.	vs.
	Column D	11
	Unpaired t test with Welch's correction
	P value	0.002
	P value summary	**
	Significantly different (P < 0.05)?	Yes
	One- or two-tailed P value?	Two-tailed
	Welch-corrected t, df	t=5.322, df=5.804
Figure 2.c.	C57BL/6 jejunum			Tuft cells/ VCU ; averaged over ~20 VCUs per mouse
	Con	5	8	11
	0.666667	2.2	5.65	15.55
	1.3	6.2	3.75	12.95
	1.1	1.1	9.8
	2	2.5	12.1	11.85
	1.6875	1.7	9.25	12.6111
	1.5			9.65
	2.1			12.6
	1.55			8.1
				17.75
	Table Analyzed	Black 6 jejunum
	Brown-Forsythe ANOVA test
	F* (DFn, DFd)	30.92 (3.000, 12.24)
	P value	<0.0001
	P value summary	****
	Significant diff. among means (P < 0.05)?	Yes
	Welch's ANOVA test
	W (DFn, DFd)	35.36 (3.000, 8.119)
	P value	<0.0001
	P value summary	****
	Significant diff. among means (P < 0.05)?	Yes
	Dunnett's T3 multiple comparisons test	Mean Diff.	95.00% CI of diff.	Below threshold?	Summary	Adjusted P Value	A-?
	Con vs. 5	-1.252	-4.668 to 2.164	No	ns	0.5062	B	5
	Con vs. 8	-6.622	-12.28 to -0.9624	Yes	*	0.0299	C	8
	Con vs. 11	-11.14	-14.47 to -7.818	Yes	****	<0.0001	D	11
Figure 2 d	BALB/c jejunum RTPCR		gene expression normalized to controls, summary
		DCLK-1										TRPM5
	Con	1.41178	0.545112	1.04311	0.445341	0.333306	2.22135	1				1.13821	0.44935	1.41244			1.29861	0.701394	0.936296	1
	5	1.18921		1.14552				1.53262		1.60103		1.47427		0.754713		1.12896		1.25788		2.20381
	8	2.20532	4.42779	1.8115	3.02381	4.79416						4.87069	6.08114	6.90875	7.73688	9.94598
	11	1.42518	1.38684	0.603873	1.7138	1.15442	1.01934	2.04713	0.454497	3.51353	1.57965	3.21578	2.29455	2.36495	3.07133	2.94821	1.98486	3.7801	0.410436	3.62048	3.19603
	Raw values- Ct values and calculation to normalize to controls
					delta Ct	2^(-deta Ct)	average 2^-delta Ct of controls	2^-detadelta ct- normalized to control					normalized to control
	Sample group	18S Ct mean	DCLK1 Ctmean	TRPM5 Ctmean	dck1	dck1	dclk1	dclk1		trpm5	trpm5	trpm5	trpm5
	Control	8.78065	27.3317	30.0042	18.5511	2.60359e-06	1.84419e-06	1.41178		21.2235	4.08396e-07	3.58805e-07	1.13821
	Control	7.18016	27.1041	29.7445	19.924	1.00529e-06		0.545112		22.5644	1.61229e-07		0.44935
	Control	8.22609	27.2138	29.1382	18.9877	1.9237e-06		1.04311		20.9121	5.06789e-07		1.41244
	8	8.81576	26.7234	27.9419	17.9076	4.06704e-06		2.20532		19.1262	1.74762e-06		4.87069
	8	8.14654	25.0485	26.9525	16.902	8.1657e-06		4.42779		18.806	2.18194e-06		6.08114
	8	9.36289	27.5543	27.9848	18.1914	3.34076e-06		1.8115		18.6219	2.47889e-06		6.90875
	8	10.2913	27.7435	28.7498	17.4522	5.5765e-06		3.02381		18.4585	2.77603e-06		7.73688
	8	8.55573	25.343	26.6519	16.7873	8.84136e-06		4.79416		18.0962	3.56867e-06		9.94598
	11	8.51211	27.0495	28.2372	18.5374	2.62831e-06		1.42518		19.7251	1.15384e-06		3.21578
	11	8.08852	26.6653	28.3006	18.5768	2.5576e-06		1.38684		20.2121	8.23295e-07		2.29455
	11	8.36809	28.1443	28.5366	19.7763	1.11366e-06		0.603873		20.1685	8.48556e-07		2.36495
	11	9.02318	27.2946	28.8146	18.2714	3.16059e-06		1.7138		19.7914	1.10201e-06		3.07133
	11	8.54054	27.382	28.391	18.8414	2.12897e-06		1.15442		19.8505	1.05783e-06		2.94821
	Control	7.22076	26.5044	27.4679	19.2836	1.56693e-06	3.5185e-06	0.445341		20.2471	8.03557e-07	6.18784e-07	1.29861
	Control	6.41719	26.1189	27.553	19.7017	1.17274e-06		0.333306		21.1358	4.34011e-07		0.701394
	Control	11.2188	28.184	31.9379	16.9652	7.81583e-06		2.22135		20.719	5.79365e-07		0.936296
								0					0
								0					0
	11	6.37373	24.4627	26.0088	18.089	3.58655e-06		1.01934		19.635	1.2282e-06		1.98486
	11	6.49328	23.5763	25.1989	17.083	7.20282e-06		2.04713		18.7056	2.33907e-06		3.7801
	11	5.74993	25.0042	27.6588	19.2543	1.59915e-06		0.454497		21.9088	2.53971e-07		0.410436
	11	6.43267	22.7364	25.2006	16.3037	1.23624e-05		3.51353		18.7679	2.24029e-06		3.62048
	11	6.73479	24.1918	25.6826	17.457	5.55801e-06		1.57965		18.9478	1.97765e-06		3.19603
	Sample Name	m18S	mDCLK1	mTRMP5		DCLK1 delta Ct	DCLK1 2^-delta Ct	normalization to control		TRPM5 delta Ct		normalization to control
	Control	8.277	26.99	29.979		18.713	2.32716e-06	1		21.702	2.93121e-07	1
	5	8.002	26.465	29.144		18.463	2.76747e-06	1.18921		21.142	4.32139e-07	1.47427
	5	7.888	26.405	29.996		18.517	2.6658e-06	1.14552		22.108	2.21222e-07	0.754713
	5	8.423	26.52	29.794		18.097	3.56665e-06	1.53262		21.371	3.68713e-07	1.25788
	5	9.014	27.048	29.576		18.034	3.72585e-06	1.60103		20.562	6.45983e-07	2.20381
	STATISTICS
	Table Analyzed	BALB/c fold data DCLK-1		Dunn's multiple comparisons test	Mean rank diff.	Significant?	Summary	Adjusted P Value	A-?
				Control vs. 5	-5	No	ns	0.8909	B	5
	Kruskal-Wallis test			Control vs. 8	-14.8	Yes	**	0.0029	C	8
	P value	0.0112		Control vs. 11	-4.9	No	ns	0.5808	D	11
	Exact or approximate P value?	Approximate
	P value summary	*
	Do the medians vary signif. (P < 0.05)?	Yes
	Number of groups	4
	Kruskal-Wallis statistic	11.09
	Table Analyzed	BALB/c fold data TRPM5
	Kruskal-Wallis test			Dunn's multiple comparisons test	Mean rank diff.	Significant?	Summary	Adjusted P Value	A-?
	P value	0.0003		Control vs. 5	-2.771	No	ns	>0.9999	B
	Exact or approximate P value?	Approximate		Control vs. 8	-18.57	Yes	***	0.0002	C
	P value summary	***		Control vs. 11	-9.771	Yes	*	0.0375	D
	Do the medians vary signif. (P < 0.05)?	Yes
	Number of groups	4
	Kruskal-Wallis statistic	18.57
Figure 2 e	C57BL/6 RT-PCR results
		DCLK-1							TRPM5
	Con	1.24995	0.833199	2.03827	0.944439	0.710341	0.681128	0.542699	1.83275	0.68849	0.478759	0.699305	0.422073	2.29849	0.580132
	5	1.34719	1.14518	1.35869	0.993543	1.33087			1.52512	1.25469	2.47607	0.635045	2.15224
	8	1.01162	1.51034	2.39604	3.10471				1.50609		3.57886	2.73727
	11	2.87206	3.35957	1.94103	4.47465	4.12769	5.12595		1.72206	2.43047	2.96793	3.71084	3.03753	2.99725
	Raw values- Ct values and calculation to normalize to controls
	DCLK1								TRPM5
	Sample group	18S	DCLK-1	delta Ct	2^-delta Ct	average	normalization to controls (2^-delatdelta Ct)			18S	TRPM5	delta Ct	2^-delta Ct	average	normalization to controls
	Control	7.05097	22.6633	15.6123	1.99628e-05	1.59709e-05	1.24994		Control	8.67105	30.4639	21.7928	2.75237e-07	4.50426e-07	0.61106
	Control	6.51312	22.7106	16.1975	1.33069e-05		0.833197		Control	7.90101	30.4223	22.5212	1.66123e-07		0.368812
	Control	6.17849	21.0853	14.9069	3.25529e-05		2.03826		Control	7.25744	27.3336	20.0761	9.04656e-07		2.00845
	Control	6.12905	22.1457	16.0167	1.50835e-05		0.944436		Control	7.31226	29.3746	22.0624	2.28333e-07		0.506926
	Control	7.1625	23.5901	16.4276	1.13448e-05		0.710339		Control	8.25079	28.7435	20.4927	6.77782e-07		1.50476
	Control	7.25042	23.7386	16.4882	1.08782e-05		0.681126		11	7.46448	27.4601	19.9956	9.56602e-07		2.12377
	Control	8.04358	24.8596	16.816	8.6674e-06		0.542698		11	7.95847	27.6658	19.7074	1.16814e-06		2.59341
	5	7.97456	23.4788	15.5042	2.15158e-05		1.34718		11	7.55096	26.936	19.3851	1.46054e-06		3.24257
	5	8.48459	24.2232	15.7386	1.82895e-05		1.14517		11	10.1403	29.8142	19.6739	1.19553e-06		2.65423
	5	8.52928	24.0213	15.492	2.16995e-05		1.35869		11	8.48389	28.1771	19.6932	1.17968e-06		2.61903
	5	8.68861	24.6322	15.9435	1.58678e-05		0.99354		Control	8.80092	30.198	21.3971	3.62099e-07	1.97571e-07	1.83275
	5	7.71457	23.2364	15.5218	2.12552e-05		1.33087		Control	8.97398	31.7836	22.8096	1.36026e-07		0.68849
	8	9.25982	25.1774	15.9175	1.61564e-05		1.01161		Control	9.61107	32.9448	23.3337	9.45892e-08		0.478759
	8	8.88379	24.2231	15.3393	2.41214e-05		1.51033		5	9.37468	31.0369	21.6622	3.0132e-07		1.52512
	8	8.75826	23.4318	14.6735	3.82669e-05		2.39603		5	9.90939	31.8532	21.9438	2.4789e-07		1.25469
	8	8.71023	23.01	14.2997	4.95851e-05		3.1047		5	8.88929	29.8524	20.9631	4.89201e-07		2.47607
	11	6.84146	21.2536	14.4121	4.58695e-05		2.87206		5	10.0154	32.9416	22.9262	1.25467e-07		0.635045
	11	6.44424	20.6302	14.1859	5.36554e-05		3.35956		5	9.09252	30.2578	21.1653	4.25221e-07		2.15224
	11	6.62365	21.601	14.9774	3.09999e-05		1.94102		8	10.9412	32.6216	21.6803	2.97561e-07		1.50609
	11	6.52357	20.296	13.7724	7.14641e-05		4.47463		8	10.1446	30.5762	20.4316	7.0708e-07		3.57886
	11	8.37011	22.259	13.8889	6.59229e-05		4.12768		8	10.2316	31.05	20.8184	5.40807e-07		2.73727
	11	7.42452	21.0009	13.5764	8.1866e-05		5.12593
	STATISTICS
	Table Analyzed	C57BL/6 fold data DCLK-1 exp.8									Table Analyzed	C57BL/6 fold data TRPM5 Exp.18
													Dunn's multiple comparisons test	Mean rank diff.	Significant?	Summary	Adjusted P Value	A-?
	Kruskal-Wallis test										Kruskal-Wallis test		Control vs. 5	-3.543	No	ns	0.9885	B	5
	P value	0.0024		Dunn's multiple comparisons test	Mean rank diff.	Significant?	Summary	Adjusted P Value	A-?		P value	0.0123	Control vs. 8	-8.81	No	ns	0.1189	C	8
	Exact or approximate P value?	Approximate		Control vs. 5	-3.829	No	ns	0.9419	B	5	Exact or approximate P value?	Approximate	Control vs. 11	-10.64	Yes	**	0.0061	D	11
	P value summary	**		Control vs. 8	-7.929	No	ns	0.1542	C	8	P value summary	*
	Do the medians vary signif. (P < 0.05)?	Yes		Control vs. 11	-13.26	Yes	***	0.0007	D	11	Do the medians vary signif. (P < 0.05)?	Yes
	Number of groups	4									Number of groups	4
	Kruskal-Wallis statistic	14.39									Kruskal-Wallis statistic	10.9

## Sheet: Figure 3
Figure 3.a.	IL-4RKO worm counts
	Con	11
	0	5
	0	3
	0	3
	0	3
	0	2
	0	5
	0	5
	0	5
	0	3
Figure 3b	IL-4RKO jejunum and ileum tuft cell counts
		Ileum									Jejunum
	Con	0.052	0.05	0.1	0.05	0.15	0	0.15			0.6	0.15	0.6	0.15	0	0.35	0.333333	0.4
	11	0	0	0.15	0.2	0	0.05				0.65	0.7	0.28	0.2	0.35	0.35
	Table Analyzed	IL-4RKO ileum									Table Analyzed	IL-4RKO jejunum
	Column B	day11									Column B	day11
	vs.	vs.									vs.	vs.
	Column A	Control									Column A	Control
	Unpaired t test with Welch's correction										Unpaired t test with Welch's correction
	P value	0.7769									P value	0.4004
	P value summary	ns									P value summary	ns
	Significantly different (P < 0.05)?	No									Significantly different (P < 0.05)?	No
	One- or two-tailed P value?	Two-tailed									One- or two-tailed P value?	Two-tailed
	Welch-corrected t, df	t=0.2927, df=8.326									Welch-corrected t, df	t=0.8741, df=11.23
Figure 3c,e	Con	11	PBS +H. diminuta	CD90.2+ H. diminuta
	0	5	1	0
	0	1	0	0
	0	0	0	0
	0	2	2	0
	0	0	1	0
	0	0	0	0
	0	0
	0
	0
	0
	0
	0
	0
Figure 3d	Con	11 dpi.
	1.1	4.8
	1.5	1.25
	1.55	2.8
	1.6	4.45
	0.6875	4.9
	1.15	0.74
	0.95	4.35
	Table Analyzed	Copy of RAG KO data- Male jejunum; c vs day11
	Column B	11 dpi.
	vs.	vs.
	Column A	Con
	Unpaired t test with Welch's correction
	P value	0.0182
	P value summary	*
	Significantly different (P < 0.05)?	Yes
	One- or two-tailed P value?	Two-tailed
	Welch-corrected t, df	t=3.138, df=6.465
Figure 3f	Con	PBS	αCD90.2
	0.4	0.75	2.95
	0.95	1.8	2.8
	1.05	0.95	3.75
	2.15	1.65	2.8
	1.4	6.88889	3
		4.9	10.35*	excluded value- outlier test
STATISTICS
outlier test	Con	PBS	αCD90.2	Table Analyzed	RAG-1 KO ILC2 KO EXP tuft cell counts
Method
ROUT (Q = 1%)				Brown-Forsythe ANOVA test			Number of families	1
				F* (DFn, DFd)	2.471 (2.000, 6.020)		Number of comparisons per family	2
Number of points				P value	0.1647		Alpha	0.05
# Y values analyzed	5	6	6	P value summary	ns
Outliers	0	0	1	Significant diff. among means (P < 0.05)?	No		Dunnett's T3 multiple comparisons test	Mean Diff.	95.00% CI of diff.	Below threshold?	Summary	Adjusted P Value	A-?
							Con vs. PBS	-1.633	-4.718 to 1.452	No	ns	0.3015	B	PBS
				Welch's ANOVA test			Con vs. αCD90.2	-1.87	-2.818 to -0.9216	Yes	**	0.0017	C	αCD90.2
				W (DFn, DFd)	14.06 (2.000, 7.696)
				P value	0.0027
				P value summary	**
				Significant diff. among means (P < 0.05)?	Yes

## Sheet: Figure 4
Figure 4 a	Germ free C57BL/6 mice
	worm counts
	Control	11
	0	0
	0	0
	0	0
	0	0
	0	1
	tuft cells/ VCU		Atleast 3 VCU counted per sample, values averaged over number pf VCUs counted.
Figure 4 b	Control	11
	2.25	11.8
	2.5	4.7
	1.7
	1.1	2.9375
	1.23529	7.90909
	0.9	8.5
	2	12.375
	1.23077	7.63636
	some historical samplesfrom histology bank of the lab (Shute et al., 2020) cut and stained to inspect for tuft cell numbers.
	Table Analyzed	Germ free - Black 6 data tuft cels/vcu
	Column B	11
	vs.	vs.
	Column A	Control
	Unpaired t test with Welch's correction
	P value	0.0025
	P value summary	**
	Significantly different (P < 0.05)?	Yes
	One- or two-tailed P value?	Two-tailed
	Welch-corrected t, df	t=4.852, df=6.308
Figure 4 c	IL-10 (pg/mL) splenic
	Control					11
	126.687	34.7306	124.784	115.106	139.929	771.466	650.806	232.776	274.104	351.278
	Table Analyzed	Cytokine data - IL-10 -SR_GF-1-spleen
	Column B	11
	vs.	vs.
	Column A	Control
	Unpaired t test with Welch's correction
	P value	0.0307
	P value summary	*
	Significantly different (P < 0.05)?	Yes
	One- or two-tailed P value?	Two-tailed
	Welch-corrected t, df	t=3.186, df=4.244

## Sheet: Figure 5
Figure 5.a.	Worm counts/ mouse
	Con	5	8	11	14	21	25
male	0	2	3	2	1	0	0
	0	2	5	2	1	1	0
	0	1	0	2	0	0	0
	0	0*	1	0	1	0	0
	0	0*	3	2	1	0	2
	0
	0
	0
	0
	0
female	0	0*	4	4	1
	0	2	3	0	3
	0	0*	2	2	0
	0	1	4	2	0
	0		1	1	0
	0
	0			0
	0			1
	0			2
	0			0
		values excluded because worms may have been too small to detect.
Figure 5.b.	worm length (mm)
	8	11
	2	3.5
	2	4
	2	5			STATISTICS
	1.5	3			Table Analyzed	pou2f3 -/- worm length
	1.5	5
	1	5.5			Column B	11
	1	4			vs.	vs.
	1	5.2			Column A	8
	3.5	4.5
	1.5				Unpaired t test with Welch's correction
	1				P value	<0.0001
	2.5				P value summary	****
	2.2				Significantly different (P < 0.05)?	Yes
	2				One- or two-tailed P value?	Two-tailed
	1.5				Welch-corrected t, df	t=8.576, df=12.07
	1
	1.5
	1.8
	2
	1.3
	2.5
Figure 5c	worm counts- littermates
		5																	8																	11
	pou2f3+/-	0*	0*	0*	0*	0*													1	0	0		0	0	0											0	0	0	0	0	0	0	0	0	0	0
	pou2f3-/-	0	2	0	1	0													3	1	4	1	0	3												2	2	3	3	1	5	1	1	1	1	3
	Column B	pou2f3-/- 11 dpi
	vs.	vs.
	Column A	pou2f3-/+11 dpi
	Unpaired t test
	P value	0.0004
	P value summary	***
	Significantly different (P < 0.05)?	Yes
	One- or two-tailed P value?	Two-tailed
	t, df	t=4.583, df=14

## Sheet: Figure 6
Figure 6 a	Goblet cell counts/VCU
			pou2f3+/-														pou2f3-/-
	Control		9.66667	10.25	9.5	6.33333	6.75	6.4	10.2222	8.1	11.9167	9.75	12				11*	7.4	14.75	7.66667	13.1	14.125	10.5	8.16667	8.625	14.7	8.33333
	day 5							8.8	15.9	9.77778	12.3	12.2857					12.4444	9.9	8.5	6.8	12.3333
	Day 8 infected				12	13.25	13	19.2857	8	18.8	17.4167	14.7					13.3333	15.3	9*	10.6667	12.9	12.5556	11.2
	Day 11 infected			10.5556	12.7273	11.75		11.6	14.6667	17.2857	6*	12.6923						18		18.2	9.6	12.7	16.3	13.625	11.8
	Day 14 infected					18.7778	15	15.3	14	15.625										9.5*	13.1	11.3	14.8333	8.85714
	Important Note:
	Samples for which 3 or more VCUs were available were only considered. Other samples (with <3 VCU counted) are displayed as excluded values. 4 samples were excluded in this manner- one from Day 11 wild type (2VCU), one from control KO (1 VCU), one from day 8 KO (2VCU) and one from day 14 KO (2VCU).
	STATISTICS
	Table Analyzed	Goblet cell counts- VCU						Dunnett's multiple comparisons test	Predicted (LS) mean diff.	95.00% CI of diff.	Below threshold?	Summary	Adjusted P Value
	Two-way ANOVA	Ordinary						pou2f3+/+
	Alpha	0.05						Control vs. day 5	-2.641	-6.351 to 1.069	No	ns	0.2432
								Control vs. Day 8 infected	-5.385	-8.581 to -2.189	Yes	***	0.0003
	Source of Variation	% of total variation	P value	P value summary	Significant?			Control vs. Day 11 infected	-3.868	-7.194 to -0.5422	Yes	*	0.017
	Interaction	9.373	0.0703	ns	No			Control vs. Day 14 infected	-6.569	-10.28 to -2.859	Yes	***	0.0001
	day of infection	28.57	0.0001	***	Yes
	Genotype	1.814	0.188	ns	No			pou2f3-/-
								Control vs. day 5	0.7411	-3.028 to 4.510	No	ns	0.972
								Control vs. Day 8 infected	-1.923	-5.476 to 1.631	No	ns	0.4908
								Control vs. Day 11 infected	-3.581	-6.973 to -0.1899	Yes	*	0.035
								Control vs. Day 14 infected	-1.286	-5.357 to 2.785	No	ns	0.8644
		Below threshold?	P value	Mean of pou2f3+/+	Mean of pou2f3-/-	Difference	SE of difference	t ratio	df	Adjusted P Value
	Control	No	0.195126	9.172	10.74	-1.565	1.155	1.355	15.31	0.580327
	day 5	No	0.302628	11.81	9.996	1.817	1.648	1.103	7.888	0.580327
	Day 8 infected	No	0.237252	14.56	12.66	1.897	1.51	1.257	10.04	0.580327
	Day 11 infected	No	0.414163	13.04	14.32	-1.278	1.504	0.8497	10.68	0.580327
	Day 14 infected	No	0.054964	15.74	12.02	3.718	1.511	2.46	5.242	0.246224
Figure 6b	Small intestinal motility		%
	Control												5 dpi												8 dpi
Het/WT	52.1739	43.8356	38.2353	45.9459	50	44	58.8235	75.3247	32.8947	51.3514	75.7576	78	100	94.9367	69.0141	77.7778	75.3623	82.3529							98.5507	83.75	82.0513	64.7887	70.5128
Homozygous	30.8824	40.625	63.0769	21.194	74.3243	77.3333							97.2973	88.8889	69.5652	54.7945	84.4828	65	59.0909						20.2899	29.5775	53.0303			72.3684	82.6667
	Length of small intestinal stained blue (cm)
		Control												5 dpi												8 dpi
	Het/WT	18	16	13	17	18.5	16.5	20	30.5	29	12.5	19	25	31.5	24.5	40	37.5	26	28							34	32	23	27.5	33.5
	Homozygous	10.5	20.5	13	7.1	27.5	29							24	36	36	20	24.5	23.4	19.5						7	10.5	17.5	27.5	31
	Length of small intestine (cm)
		Control												5 dpi												8 dpi
	Het/WT	34.5	36.5	34	37	37	37.5	34	39	38.5	38	37	33	40.5	35.5	40	39.5	34.5	34							34.5	39	35.5	39	40
	Homozygous	34	32.5	32	33.5	37	37.5							34.5	37	40.5	36.5	29	36	33						34.5	35.5	33	38	37.5
	STATISTICS
	Table Analyzed	Het vs homozygous- Small intestinal motility- analysis					Het/WT
							Control vs. 5 dpi	-29.38	-50.09 to -8.670	Yes	**	0.0045
	Two-way ANOVA	Ordinary					Control vs. 8 dpi	-26.07	-48.12 to -4.022	Yes	*	0.0184
	Alpha	0.05
							Homozygous
	Source of Variation	% of total variation	P value	P value summary	Significant?		Control vs. 5 dpi	-22.92	-45.79 to -0.05242	Yes	*	0.0494
	Interaction	5.695	0.2083	ns	No		Control vs. 8 dpi	-0.3472	-25.24 to 24.54	No	ns	0.9992
	genotype	9.124	0.028	*	Yes
	infection	26.78	0.0017	**	Yes
		Below threshold?	P value	Mean of pou2f3+/+	Mean of pou2f3-/-	Difference	SE of difference	t ratio	df	Adjusted P Value
	Control	No	0.494125	53.88	47.15	6.731	9.389	0.7169	7.881	0.494125
	5	No	0.269795	83.25	74.16	9.091	7.816	1.163	10.82	0.4668
	8	No	0.078928	79.93	51.59	28.34	13.32	2.128	5.807	0.218586
Figure 6c	eosinophils/ HPF
		pou2f3+/+										pou2f3-/-
	Control	29.8	19	20.2	4.6	8.2	31	16.4	2.4	2.8		12.6	7.8	4.8	14.4	17.6	6.2	7.2
	5	16.4	16.8	15.4	12.2							6.2	3.8	5.6	10.6	13.2
	8	69.6	23.2	32.6	18.4							14.4	31.2		20	8.2
	11	57	12	14.2	31	52	13.6	11				5.2	16	63	22.2	11.8	6.6
	14	20.4	56.4	71	45.4	50						65.4	50	15.6	64	46
	STATISTICS
	Table Analyzed	tissue eosinophil cell counts- littermates						pou2f3+/+
								Control vs. 5	-0.2667	-23.82 to 23.28	No	ns	>0.9999
	Two-way ANOVA	Ordinary						Control vs. 8	-21.02	-44.57 to 2.534	No	ns	0.0944
	Alpha	0.05						Control vs. 11	-12.32	-32.07 to 7.426	No	ns	0.3539
								Control vs. 14	-33.71	-55.57 to -11.85	Yes	**	0.0011
	Source of Variation	% of total variation	P value	P value summary	Significant?
	Interaction	1.626	0.8295	ns	No			pou2f3-/-
	infection	44.65	<0.0001	****	Yes			Control vs. 5	2.206	-20.64 to 25.05	No	ns	0.9977
	genotype	3.285	0.0909	ns	No			Control vs. 8	-8.364	-32.82 to 16.09	No	ns	0.8159
								Control vs. 11	-10.71	-32.42 to 10.99	No	ns	0.5571
								Control vs. 14	-38.11	-60.96 to -15.27	Yes	***	0.0004
		Below threshold?	P value	Mean of pou2f3+/+	Mean of pou2f3-/-	Difference	SE of difference	t ratio	df	Adjusted P Value
	Control	No	0.262601	14.93	10.09	4.848	4.114	1.178	11.43	0.659638
	5	No	0.010267	15.2	7.88	7.32	2.026	3.613	6.308	0.050293
	8	No	0.23619	35.95	18.45	17.5	12.58	1.391	4.032	0.659638
	11	No	0.58889	27.26	20.8	6.457	11.58	0.5577	10.34	0.830988
	14	No	0.972164	48.64	48.2	0.44	12.22	0.03601	7.946	0.972164
Figure 6d	MCPT-1 in tissue		ng/mg
		pou2f3+/+											pou2f3-/-
	Control	2.58454	0.751134	28.9252*			7.48322	2.00274	3.6003				5.2252	2.25718		0.109339			2.9963							females
	8	63.3322	82.6846	83.9944	35.001	42.3278	44.096						85.9284	24.6704	45.748	24.5502	24.7732	86.6236
	11						81.1962	89.2546	73.0084	66.4604	59.6994	33.25						41.9004	59.9156	61.013	21.194	43.9274	45.4698
	STATISTICS			excluded value due to outlier test below
		control		8		11
	Method
	ROUT (Q = 1%)
	Number of points
	# Y values analyzed	6	4	6	6	6	6
	Outliers	1	0	0	0	0	0
	Table Analyzed	tissue MCPT-1 assay d8,11 littermates					Within each column, compare rows (simple effects within columns)
	Two-way ANOVA	Ordinary					Number of families	2
	Alpha	0.05					Number of comparisons per family	2
							Alpha	0.05
	Source of Variation	% of total variation	P value	P value summary	Significant?
	Interaction	1.961	0.4656	ns	No		Dunnett's multiple comparisons test	Predicted (LS) mean diff.	95.00% CI of diff.	Below threshold?	Summary	Adjusted P Value
	infection	60.1	<0.0001	****	Yes
	genotype	3.144	0.124	ns	No		pou2f3+/+
							Control vs. 8	-55.29	-82.22 to -28.36	Yes	***	0.0001
							Control vs. 11	-63.86	-90.79 to -36.93	Yes	****	<0.0001
							pou2f3-/-
							Control vs. 8	-46.07	-74.66 to -17.47	Yes	**	0.0017
							Control vs. 11	-42.92	-71.52 to -14.33	Yes	**	0.0032
		Below threshold?	P value	Mean of pou2f3+/+	Mean of pou2f3-/-	Difference	SE of difference	t ratio	df	Adjusted P Value
	Control	No	0.694737	3.284	2.647	0.6374	1.558	0.4091	6.974	0.779449
	8	No	0.530371	58.57	48.72	9.857	15.11	0.6525	8.996	0.779449
	11	No	0.057934	67.14	45.57	21.57	9.967	2.165	9.213	0.163927
Figure 6e	RT-PCR of tuft cell markers and mediators in WT and KO
		DCLK-1										IL-25										Alox5										ChAT
	POU2f3+/-/POU2f3+/+ Control	0.728335	1.49296	1.0425	0.303147	1.9854	0.44766	1.05539	0.944615			0.72993	1.50186	0.768211	0.758021	1.52277	0.719213	0.936354	1.06365			0.856509	1.44519	0.6983	1.03804	0.961962						0.859157	1.44415	0.696681	1.12158	0.878423
	POU2f3+/-/POU2f3+/+ Day 11	4.3549	6.59847	2.31912	0.109848	8.14188	0.525012	7.67341	2.41238	4.67028		6.62037	4.49639	5.21181	0.96333	67.9232838*	0.861934	3.90132	2.64064	4.83716		3.57038	9.916	3.85186	16.8412	3.40046	5.70713					6.55988	5.81428	5.54355	7.43376	2.03064	5.85251
	pou2f3-/- control	0.22712	0.276864	0.144391													0.00273	0.00776023	0.0118552	0.125767	0.00103213	0.272	0.121325	0.0460514	0.0139178	0.0318834						0.015	0.0140522	0.00553636	0.0132573	0.00103353
	pou2f3-/- 11dpi		0.320588	0.0174291													0.00348563	0.00260804	0.780847	2.65558	0.00257502	1.37568	0.331121	0.560356	4.1917	1.95268						0.203201	0.00754157	0.0318839	0.121146	0.00101912
														excluded value because outlier
Table Analyzed	dclk1				Compare cell means regardless of rows and columns							Table Analyzed	il25				Compare cell means regardless of rows and columns						Table Analyzed	alox5				Compare cell means regardless of rows and columns						Table Analyzed	chat				Compare cell means regardless of rows and columns
Two-way ANOVA	Ordinary				Number of families	1						Two-way ANOVA	Ordinary				Number of families	1					Two-way ANOVA	Ordinary				Number of families	1					Two-way ANOVA	Ordinary				Number of families	1
Alpha	0.05				Number of comparisons per family	6						Alpha	0.05				Number of comparisons per family	6					Alpha	0.05				Number of comparisons per family	6					Alpha	0.05				Number of comparisons per family	6
					Alpha	0.05											Alpha	0.05										Alpha	0.05										Alpha	0.05
Source of Variation	% of total variation	P value	P value summary	Significant?								Source of Variation	% of total variation	P value	P value summary	Significant?							Source of Variation	% of total variation	P value	P value summary	Significant?							Source of Variation	% of total variation	P value	P value summary	Significant?
Interaction	6.764	0.1483	ns	No	Šídák's multiple comparisons test	Predicted (LS) mean diff.	95.00% CI of diff.	Below threshold?	Summary	Adjusted P Value		Interaction	7.07	0.06	ns	No	Tukey's multiple comparisons test	Predicted (LS) mean diff.	95.00% CI of diff.	Below threshold?	Summary	Adjusted P Value	Interaction	8.546	0.0943	ns	No	Tukey's multiple comparisons test	Predicted (LS) mean diff.	95.00% CI of diff.	Below threshold?	Summary	Adjusted P Value	Interaction	19.29	0.0001	***	Yes	Tukey's multiple comparisons test	Predicted (LS) mean diff.	95.00% CI of diff.	Below threshold?	Summary	Adjusted P Value
genotype	15.22	0.0361	*	Yes								Row Factor	27.01	0.0008	***	Yes							Row Factor	16.52	0.0247	*	Yes							Row Factor	40.13	<0.0001	****	Yes
infection	6.364	0.1602	ns	No	wt:control vs. wt:11 dpi	-3.089	-5.971 to -0.2078	Yes	*	0.0317		Column Factor	19.22	0.0035	**	Yes	wt:control vs. wt:11 dpi	-2.692	-4.456 to -0.9269	Yes	**	0.0018	Column Factor	24.26	0.0083	**	Yes	wt:control vs. wt:11 dpi	-6.215	-11.35 to -1.080	Yes	*	0.015	Column Factor	20.39	<0.0001	****	Yes	wt:control vs. wt:11 dpi	-4.539	-6.285 to -2.794	Yes	****	<0.0001
					wt:control vs. ko:control	0.7839	-3.231 to 4.799	No	ns	0.9938							wt:control vs. ko:control	0.9701	-1.042 to 2.982	No	ns	0.5491						wt:control vs. ko:control	0.903	-4.460 to 6.266	No	ns	0.9628						wt:control vs. ko:control	0.9902	-0.8330 to 2.813	No	ns	0.4348
					wt:control vs. ko:11 dpi	0.831	-3.857 to 5.519	No	ns	0.9963							wt:control vs. ko:11 dpi	0.3109	-1.701 to 2.323	No	ns	0.9729						wt:control vs. ko:11 dpi	-0.6823	-6.045 to 4.681	No	ns	0.9833						wt:control vs. ko:11 dpi	0.927	-0.8962 to 2.750	No	ns	0.49
					wt:11 dpi vs. ko:control	3.873	-0.08027 to 7.827	No	ns	0.0568							wt:11 dpi vs. ko:control	3.662	1.650 to 5.674	Yes	***	0.0003						wt:11 dpi vs. ko:control	7.117	1.983 to 12.25	Yes	**	0.0053						wt:11 dpi vs. ko:control	5.529	3.784 to 7.275	Yes	****	<0.0001
					wt:11 dpi vs. ko:11 dpi	3.92	-0.7156 to 8.557	No	ns	0.1273							wt:11 dpi vs. ko:11 dpi	3.003	0.9904 to 5.015	Yes	**	0.0022						wt:11 dpi vs. ko:11 dpi	5.532	0.3975 to 10.67	Yes	*	0.0323						wt:11 dpi vs. ko:11 dpi	5.466	3.721 to 7.212	Yes	****	<0.0001
					ko:control vs. ko:11 dpi	0.04712	-5.367 to 5.461	No	ns	>0.9999							ko:control vs. ko:11 dpi	-0.6592	-2.892 to 1.573	No	ns	0.8444						ko:control vs. ko:11 dpi	-1.585	-6.948 to 3.778	No	ns	0.8346						ko:control vs. ko:11 dpi	-0.06318	-1.886 to 1.760	No	ns	0.9996
	gene expression and normalization details:
			Treatment	Mouse genotype	GOI	Expression GOI/18S		Gene expression normalized to control group (Delta delta Ct)		Gene expression normalized to control group of WT littermates
			Control	Heterozygous	DCLK-1	1.12943e-06		0.669468
				Heterozygous		2.31513e-06		1.37229
				Heterozygous		1.6166e-06		0.958238
								0
			H.d. day 11	Heterozygous	DCLK-1	6.75314e-06		4.00292
				Heterozygous		1.02322e-05		6.06516
				Heterozygous		3.59627e-06		2.13168
			Control	Heterozygous	DCLK-1	4.70089e-07		0.332372
				Heterozygous		3.07876e-06		2.17681
				Heterozygous		6.94187e-07		0.490819
								0
			H.d. day 11	Heterozygous	DCLK-1	1.70342e-07		0.120439
				Heterozygous		1.26256e-05		8.92682
				Heterozygous		8.14137e-07		0.575628
			Control	WT	DCLK-1	7.3468e-08	6.96125e-08	1.05539
				WT		6.5757e-08		0.944615
								0
			H.d. day 11	WT		5.3417e-07		7.67341
				WT		1.6793e-07		2.41238
				WT		3.2511e-07		4.67028
			Control	Homozygous KO	DCLK-1	1.58104e-08		1.05087		0.22712
				Homozygous KO		1.92732e-08		1.28104		0.276864
				Homozygous KO		1.00514e-08		0.668089		0.144391
										0
			H.d. day 11	Homozygous KO		2.23169e-08		1.48334		0.320588
				Homozygous KO		1.21328e-09		0.0806434		0.0174291
			Control	Heterozygous	ALOX-5	1.9262e-07	2.2489e-07	0.856509
				Heterozygous		3.2501e-07		1.44519
				Heterozygous		1.5704e-07		0.6983
			H.d. day 11	Heterozygous		8.0295e-07		3.57038
				Heterozygous		2.23e-06		9.916
				Heterozygous		8.6625e-07		3.85186
			Control	WT	ALOX-5	5.9213e-08	5.70432e-08	1.03804
				WT		5.48734e-08		0.961962
			H.d. day 11	WT		9.60674e-07		16.8412
				WT		1.93973e-07		3.40046
				WT		3.25553e-07		5.70713
			Control	Homozygous KO	ALOX-5	1.55286e-08		2.80412		0.272225
				Homozygous KO		6.92076e-09		1.24973		0.121325
				Homozygous KO		2.62692e-09		0.474363		0.0460514
				Homozygous KO		7.93915e-10		0.143363		0.0139178
				Homozygous KO		1.81873e-09		0.328421		0.0318834
										0
			H.d. day 11	Homozygous KO		7.84732e-08		14.1705		1.37568
				Homozygous KO		1.88882e-08		3.41079		0.331121
				Homozygous KO		3.19645e-08		5.77207		0.560356
				Homozygous KO		2.39108e-07		43.1776		4.1917
				Homozygous KO		1.11387e-07		20.1141		1.95268
			Control	Heterozygous	ChAT	1.1281e-06		0.859157
				Heterozygous		1.8963e-06		1.44415
				Heterozygous		9.1478e-07		0.696681
			H.d. day 11	Heterozygous		8.6135e-06		6.55988
				Heterozygous		7.6345e-06		5.81428
				Heterozygous		7.279e-06		5.54355
			Control	WT	ChAT	2.35848e-07	2.10283e-07	1.12158
				WT		1.84717e-07		0.878423
			H.d. day 11	WT		1.56319e-06		7.43376
				WT		4.27008e-07		2.03064
				WT		1.23068e-06		5.85251
			Control	Homozygous KO	ChAT	3.15999e-09		1.53633		0.0150274
				Homozygous KO		2.95494e-09		1.43664		0.0140522
				Homozygous KO		1.1642e-09		0.566012		0.00553636
				Homozygous KO		2.78777e-09		1.35536		0.0132573
				Homozygous KO		2.17333e-10		0.105663		0.00103353
						1				4.75551e+06
			H.d. day 11	Homozygous KO		4.27296e-08		20.7743		0.203201
				Homozygous KO		1.58586e-09		0.771013		0.00754157
				Homozygous KO		6.70462e-09		3.25966		0.0318839
				Homozygous KO		2.54748e-08		12.3854		0.121146
				Homozygous KO		2.14304e-10		0.10419		0.00101912
					il-25
			brain (positive control)			2.85191e-07
			brain (positive control)
			brain (positive control)			2.49316e-07
			control	Heterozygous		1.51832e-08	2.08009e-08	0.72993
			control	Heterozygous		3.124e-08		1.50186
			control	Heterozygous		1.59795e-08		0.768211
			H.d. day 11	Heterozygous		1.3771e-07		6.62037
			H.d. day 11	Heterozygous		9.35288e-08		4.49639
			H.d. day 11	Heterozygous		1.0841e-07		5.21181
					il-25
			control	Heterozygous		1.6e-07		0.758021
			control	Heterozygous		3.22e-07	2.1116e-07	1.52277
			control	Heterozygous		1.52e-07		0.719213
			H.d. day 11	Heterozygous		2.03e-07		0.96333
			H.d. day 11	Heterozygous		1.43e-05		67.9233
			H.d. day 11	Heterozygous		1.82e-07		0.861934
					il-25
			IL 25						Gene expression normalized to control group of WT littermates
			Control	Homozygous KO		4.29149e-10	4.68166e-09	0.0916661	0.00273438
			Control	Homozygous KO		1.21793e-09		0.26015	0.00776023
			Control	Homozygous KO		1.86063e-09		0.397429	0.0118552
			Control	Homozygous KO		1.97386e-08		4.21615	0.125767
			Control	Homozygous KO		1.61988e-10		0.0346005	0.00103213
			H.d. day 11	Homozygous KO		5.47055e-10		0.116851	0.00348563
			H.d. day 11	Homozygous KO		4.09321e-10		0.0874307	0.00260804
			H.d. day 11	Homozygous KO		1.22551e-07		26.1768	0.780847
			H.d. day 11	Homozygous KO		4.16782e-07		89.0244	2.65558
			H.d. day 11	Homozygous KO		4.04139e-10		0.0863239	0.00257502
			Control	WT		1.46957e-07	1.56946e-07	0.936354	0.936354
			Control	WT		1.66935e-07		1.06365	1.06365
			H.d. day 11	WT		6.12295e-07		3.90132	3.90132
			H.d. day 11	WT		4.14436e-07		2.64064	2.64064
			H.d. day 11	WT		7.59172e-07		4.83716	4.83716

## Sheet: Figure 7
note:	females	males
	data point excluded-outlier
Figure 7a	IL-4 ConA (pg/mL)
		Control																5 dpi.																8 dpi.
	pou2f3+/+	20.2756	61.8012	113.9758*	31.7558	0	0	0	280.468*	33.222	11.464	36.1242	685.67*	3.5443	0	0	0	405.16	489.708	24.7862	21.6594	98.1944												308.886	417.41	360.64	83.3542	88.1644	132.101
	pou2f3-/-	54.8528	0	103.356	34.8124	27.5456	43.9676	157.218	46.7546	34.8088	48.506	0	0	0				134.917	131.573	216.434	415.97	339.59													110.966	56.9776	280.452	143.831	159.626	118.391
STATISTICS	3 outlier points removed
		pou+/- control	pou-/- control	pou-/+ 5	pou-/- 5	pou -/+ 8	pou-/-8	pou-/+ 11	pou-/-11	pou+/- 14	pou1/1 14
	Method
	ROUT (Q = 1%)
	Number of points
	# Y values analyzed	16	13	5	5	5	5	6	5	5	5
	Outliers	3	0	0	0	0	0	0	0	0	0
	Table Analyzed	IL-4 ConA response littermates					Within each row, compare columns (simple effects within rows)
	Two-way ANOVA	Ordinary					Number of families	2
	Alpha	0.05					Number of comparisons per family	4
							Alpha	0.05
	Source of Variation	% of total variation	P value	P value summary	Significant?
	Interaction	17.24	0.001	**	Yes		Dunnett's multiple comparisons test	Predicted (LS) mean diff.	95.00% CI of diff.	Below threshold?	Summary	Adjusted P Value
	genotype	5.292	0.0135	*	Yes
	Infection	31.75	<0.0001	****	Yes		pou2f3+/+
							Control vs. 5 dpi.	-192.7	-341.4 to -43.90	Yes	**	0.0064
							Control vs. 8 dpi.	-216.5	-356.0 to -77.00	Yes	***	0.0008
							Control vs. 11 dpi.	-7.249	-146.8 to 132.3	No	ns	0.9998
							Control vs. 14	-3.613	-152.4 to 145.1	No	ns	>0.9999
							pou2f3-/-
							Control vs. 5 dpi.	-205.2	-354.1 to -56.43	Yes	**	0.0033
							Control vs. 8 dpi.	-102.6	-242.2 to 36.99	No	ns	0.222
							Control vs. 11 dpi.	-302.3	-451.2 to -153.5	Yes	****	<0.0001
							Control vs. 14	-37.27	-186.1 to 111.6	No	ns	0.939
	T test- multiple- comparing between genotypes
		Below threshold?	P value	Mean of pou2f3+/+	Mean of pou2f3-/-	Difference	SE of difference	t ratio	df	Adjusted P Value
	control	No	0.277803	34.68	55.18	-20.5	18.27	1.122	16.78	0.585965
	5	No	0.739582	207.9	247.7	-39.8	114.6	0.3473	6.334	0.739582
	8	No	0.239277	231.8	145	86.72	67.77	1.28	7.411	0.585965
	11	No	0.043821	22.49	344.8	-322.3	111.4	2.892	4.05	0.200727
	14	No	0.197843	15.72	132.9	-117.2	63.18	1.854	2.117	0.585965
Figure 7b	IL-10 (pg/mL)
		Control																5 dpi.																8 dpi.
	pou2f3+/+	1267.62	877.696	2051.28	962.444	707.896			102.432	71.6612			167.067	159.574	1580.62	223.204	1.32309	1104.26	263.094	0	37.0952	3019.96														78.7124	318.326	444.108	35.4114	41.8434	105.55
	pou2f3-/-	498.16	258.154	1074.12	227.576	1602.06	1960.19	83.9174	447.894	515.332	0.134678							21.4204	50.2088	658.908	313.32	361.978													838.932	527.064	33.6314	154.509	156.07	83.1554
	STATISTICS
	Table Analyzed	IL-10 ConA response littermates						Within each row, compare columns (simple effects within rows)
	Two-way ANOVA	Ordinary						Number of families	2
	Alpha	0.05						Number of comparisons per family	4
								Alpha	0.05
	Source of Variation	% of total variation	P value	P value summary	Significant?
	Interaction	10.49	0.084	ns	No			Dunnett's multiple comparisons test	Predicted (LS) mean diff.	95.00% CI of diff.	Below threshold?	Summary	Adjusted P Value
	genotype	0.0004581	0.9845	ns	No
	infection	24.55	0.0015	**	Yes			pou2f3+/+
								Control vs. 5 dpi.	-203.8	-1271 to 863.7	No	ns	0.9756
								Control vs. 8 dpi.	510.4	-492.4 to 1513	No	ns	0.551
								Control vs. 11 dpi.	-277.6	-1280 to 725.2	No	ns	0.9125
								Control vs. 14	-927.1	-1995 to 140.4	No	ns	0.1093
								pou2f3-/-
								Control vs. 5 dpi.	385.6	-711.0 to 1482	No	ns	0.8148
								Control vs. 8 dpi.	367.9	-666.0 to 1402	No	ns	0.8085
								Control vs. 11 dpi.	-1405	-2502 to -308.8	Yes	**	0.0073
								Control vs. 14	-297.8	-1394 to 798.8	No	ns	0.9156
	Multiple T test to compare between genotypes
		Below threshold?	P value	Mean of pou2f3+/+	Mean of pou2f3-/-	Difference	SE of difference	t ratio	df	Adjusted P Value
	control	No	0.96072	681.1	666.8	14.31	286.9	0.04989	19.44	0.96072
	5	No	0.353702	884.9	281.2	603.7	581.6	1.038	4.333	0.811514
	8	No	0.408771	170.7	298.9	-128.2	146.7	0.8739	7.654	0.811514
	11	No	0.154264	958.6	2072	-1114	677.7	1.643	5.677	0.567312
	14	No	0.341099	1608	964.5	643.6	615.7	1.045	5.305	0.811514
Figure 7c	IL-13 (pg/mL)
		Control																				5 dpi.																				8 dpi.
	pou2f3+/-	191.141	223.274	255.746	298.954	473.092	483.814	506.452	625.278	726.772	74.1986	116.378	117.866	168.235	237.854	277.114	306.15									692.092	317.538	278.952	787.226	1382.94												442.628			235.196	366.932	216.73	387.926	407.304
	pou2f3-/-	658.204	738.81	248.11	851.206	246.242					28.461	155.115	24.213	166.888	66.1966	282.266	283.82	130.748				273.564	420.64	227.17	275.568	277.168																303.99	393.35	1030.38	248.03	1964.02	528.168
	Table Analyzed	IL-13 ConA response littermates AW dec13						Within each row, compare columns (simple effects within rows)
	Two-way ANOVA	Ordinary						Number of families	2
	Alpha	0.05						Number of comparisons per family	4
								Alpha	0.05
	Source of Variation	% of total variation	P value	P value summary	Significant?
	Interaction	11.89	0.0106	*	Yes			Dunnett's multiple comparisons test	Predicted (LS) mean diff.	95.00% CI of diff.	Below threshold?	Summary	Adjusted P Value
	genotype	0.7959	0.332	ns	No
	infection	30.88	<0.0001	****	Yes			pou2f3+/-
								Control vs. 5 dpi.	-374.1	-868.6 to 120.4	No	ns	0.2015
								Control vs. 8 dpi.	-25.14	-487.2 to 436.9	No	ns	0.9998
								Control vs. 11 dpi.	-291.9	-694.0 to 110.3	No	ns	0.2343
								Control vs. 14	-692.8	-1187 to -198.3	Yes	**	0.0027
								pou2f3-/-
								Control vs. 5 dpi.	3.661	-503.4 to 510.7	No	ns	>0.9999
								Control vs. 8 dpi.	-446.2	-921.7 to 29.35	No	ns	0.0733
								Control vs. 11 dpi.	-888.4	-1321 to -455.4	Yes	****	<0.0001
								Control vs. 14	-604.9	-1112 to -97.92	Yes	*	0.0134
	Multiple T test
		Below threshold?	P value	Mean of pou2f3+/+	Mean of pou2f3-/-	Difference	SE of difference	t ratio	df	Adjusted P Value
	control	No	0.833192	317.6	298.5	19.16	89.85	0.2133	20.76	0.922667
	5	No	0.117685	691.7	294.8	396.9	202.3	1.962	4.216	0.393968
	8	No	0.197738	342.8	744.7	-401.9	272.3	1.476	5.203	0.483645
	11	No	0.035241	609.5	1187	-577.3	244.8	2.358	12.6	0.164215
	14	No	0.721912	1010	903.4	107	288.5	0.371	6.808	0.922667
Figure 7d	IL-4 (hdAg) (pg/mL)
		pou2f3+/+							pou2f3-/-
	Control	5.88	0	0	0	3			4.48	0	0	0	0	7.68698
	11	0	12.066	0	21.5642	44.9614	26.9836		25.06	24.2	26.06		0	20.1104	11.6802
	STATISTICS
	Two-Way ANOVA
	Compare each cell mean with the other cell mean in that column									Source of Variation	% of total variation	P value	P value summary	Significant?
										Interaction	6.671e-07	0.9996	ns	No
	Number of families	1								infection	40.39	0.0019	**	Yes
	Number of comparisons per family	2								genotype	0.0104	0.9546	ns	No
	Alpha	0.05
	Šídák's multiple comparisons test	Predicted (LS) mean diff.	95.00% CI of diff.	Below threshold?	Summary	Adjusted P Value
	Control - 11
	pou2f3+/+	-0.01582	-0.03130 to -0.0003440	Yes	*	0.0447
	pou2f3-/-	-0.01582	-0.03058 to -0.001068	Yes	*	0.0346
	Multiple unpaired T tests
		Below threshold?	P value	Mean of pou2f3+/+	Mean of pou2f3-/-	Difference	SE of difference	t ratio	df	Adjusted P Value
	Control	No	0.893635	1.776	2.028	-0.2518	1.831	0.1375	9	0.988686
	11	No	0.97576	17.6	17.85	-0.2559	8.214	0.03115	10	0.988686
	IL-10 (hdAg) (pg/mL)
		pou2f3+/+										pou2f3-/-
	Control	0	143.704	7.77582	0	0	0	0	0			28.5468	0	0	0	0	0	0	9.21668	34.2922
	11	0	122.126	0	69.3622	158.049	0	4.72788	57.6206	46.9024		330.43	951.988	214.806	48.9896	0	0	0	0	0
									comparing between genotypes- multiple unpaired T test
	Number of families	1								Below threshold?	P value	Mean of pou2f3+/+	Mean of pou2f3-/-	Difference	SE of difference	t ratio	df	Adjusted P Value
	Number of comparisons per family	2							Control	No	0.540508	18.94	8.006	10.93	17.45	0.6263	15	0.540508
	Alpha	0.05							11	No	0.275709	50.98	171.8	-120.8	107.1	1.129	16	0.475402
	Šídák's multiple comparisons test	Predicted (LS) mean diff.	95.00% CI of diff.	Below threshold?	Summary	Adjusted P Value
	Control - 11
	pou2f3+/+	-0.03204	-0.2205 to 0.1564	No	ns	0.9053
	pou2f3-/-	-0.1638	-0.3466 to 0.01905	No	ns	0.0851
	IL-5 (hdAg) pg/mL
		pou2f3+/+											pou2f3-/-
	Control	0	0	0	0	0	0	0					0	0	0	92.9536
	11	0	180.587	9.02	164.349	307.82	1.45642						102.52	798.268	207.86	92.703	161.566	0
	Number of comparisons per family	2
	Alpha	0.05
	Šídák's multiple comparisons test	Predicted (LS) mean diff.	95.00% CI of diff.	Below threshold?	Summary	Adjusted P Value
	Control - 11
	pou2f3+/+	-0.1105	-0.3304 to 0.1093	No	ns	0.4183
	pou2f3-/-	-0.2039	-0.4590 to 0.05119	No	ns	0.1301
	comparing between genotypes, multiple unpaired T test
		Below threshold?	P value	Mean of pou2f3+/+	Mean of pou2f3-/-	Difference	SE of difference	t ratio	df	Adjusted P Value
	Control	No	0.391002	0	23.24	-23.24	23.24	1	3	0.629122
	11	No	0.395646	110.5	227.2	-116.6	128.7	0.9058	6.879	0.629122
Figure 7e	ConA IL-4 (pg/mL)
		pou2f3+/+										pou2f3-/-
	Control	127	42			81						52	98	82
	11 dpi	22	44	27	16			115	115			265	79	259		262	106	0*
	PZQ control	53	40			0						105				0	60
	PZQ 11 dpi	66	49	63	45	50	71					78	65	38	25	37	68
	STATISTICS
	Table Analyzed	ConA IL-4 (pg/mL)
								Within each column, compare rows (simple effects within columns)
	Two-way ANOVA	Ordinary
	Alpha	0.05						Number of families	2
								Number of comparisons per family	6
	Source of Variation	% of total variation	P value	P value summary	Significant?			Alpha	0.05
	Interaction	24.51	0.0051	**	Yes
	treatment	26.39	0.0036	**	Yes			Tukey's multiple comparisons test	Predicted (LS) mean diff.	95.00% CI of diff.	Below threshold?	Summary	Adjusted P Value
	genotype	7.63	0.0342	*	Yes
								pou2f3+/+
	ANOVA table	SS (Type III)	DF	MS	F (DFn, DFd)	P value		Control vs. 11 dpi	26.83	-64.51 to 118.2	No	ns	0.852
	Interaction	35645	3	11882	F (3, 27) = 5.332	P=0.0051		Control vs. PZQ control	52.33	-53.14 to 157.8	No	ns	0.5357
	treatment	38376	3	12792	F (3, 27) = 5.740	P=0.0036		Control vs. PZQ 11 dpi	26	-65.35 to 117.3	No	ns	0.8633
	genotype	11095	1	11095	F (1, 27) = 4.979	P=0.0342		11 dpi vs. PZQ control	25.5	-65.85 to 116.8	No	ns	0.8699
	Residual	60168	27	2228				11 dpi vs. PZQ 11 dpi	-0.8333	-75.42 to 73.75	No	ns	>0.9999
								PZQ control vs. PZQ 11 dpi	-26.33	-117.7 to 65.01	No	ns	0.8588
	Difference between column means
	Predicted (LS) mean of pou2f3+/+	57.04						pou2f3-/-
	Predicted (LS) mean of pou2f3-/-	94.59						Control vs. 11 dpi	-116.9	-211.2 to -22.52	Yes	*	0.011
	Difference between predicted means	-37.55						Control vs. PZQ control	22.33	-83.14 to 127.8	No	ns	0.9374
	SE of difference	16.83						Control vs. PZQ 11 dpi	25.5	-65.85 to 116.8	No	ns	0.8699
	95% CI of difference	-72.08 to -3.021						11 dpi vs. PZQ control	139.2	44.86 to 233.5	Yes	**	0.0021
								11 dpi vs. PZQ 11 dpi	142.4	64.14 to 220.6	Yes	***	0.0002
	Data summary							PZQ control vs. PZQ 11 dpi	3.167	-88.18 to 94.51	No	ns	0.9997
	Number of columns (genotype)	2
	Number of rows (treatment)	4
	Number of values	35
Figure 7f	HdAg stimulated IL-4 (pg/mL)
		pou2f3+/+										pou2f3-/-
	Control	0	0			0						0	0	0
	11 dpi	44	31	40	38			58	13			178	131	155		114	71	0
	PZQ control	0	0			0						0				16	0
	PZQ 11 dpi	21	4	37	14			27	34			38	50	47	45	0	0
	Table Analyzed	HdAg IL-4 (pg/mL)					Within each column, compare rows (simple effects within columns)
	Two-way ANOVA	Ordinary					Number of families	2
	Alpha	0.05					Number of comparisons per family	6
							Alpha	0.05
	Source of Variation	% of total variation	P value	P value summary	Significant?
	Interaction	12.09	0.0387	*	Yes		Tukey's multiple comparisons test	Predicted (LS) mean diff.	95.00% CI of diff.	Below threshold?	Summary	Adjusted P Value
	treatment	43.59	<0.0001	****	Yes
	genotype	4.801	0.0611	ns	No		pou2f3+/+
							Control vs. 11 dpi	-37.33	-95.65 to 20.98	No	ns	0.319
	ANOVA table	SS (Type III)	DF	MS	F (DFn, DFd)		Control vs. PZQ control	0	-67.34 to 67.34	No	ns	>0.9999
	Interaction	8742	3	2914	F (3, 28) = 3.194		Control vs. PZQ 11 dpi	-22.83	-81.15 to 35.48	No	ns	0.7108
	treatment	31527	3	10509	F (3, 28) = 11.52		11 dpi vs. PZQ control	37.33	-20.98 to 95.65	No	ns	0.319
	genotype	3472	1	3472	F (1, 28) = 3.806		11 dpi vs. PZQ 11 dpi	14.5	-33.11 to 62.11	No	ns	0.8391
	Residual	25546	28	912.3			PZQ control vs. PZQ 11 dpi	-22.83	-81.15 to 35.48	No	ns	0.7108
	Difference between column means						pou2f3-/-
	Predicted (LS) mean of pou2f3+/+	15.04					Control vs. 11 dpi	-108.2	-166.5 to -49.85	Yes	***	0.0001
	Predicted (LS) mean of pou2f3-/-	35.88					Control vs. PZQ control	-5.333	-72.67 to 62.00	No	ns	0.9963
	Difference between predicted means	-20.83					Control vs. PZQ 11 dpi	-30	-88.31 to 28.31	No	ns	0.5071
	SE of difference	10.68					11 dpi vs. PZQ control	102.8	44.52 to 161.1	Yes	***	0.0003
	95% CI of difference	-42.71 to 1.042					11 dpi vs. PZQ 11 dpi	78.17	30.55 to 125.8	Yes	***	0.0006
							PZQ control vs. PZQ 11 dpi	-24.67	-82.98 to 33.65	No	ns	0.6594
	Data summary
	Number of columns (genotype)	2
	Number of rows (treatment)	4
	Number of values	36
	Multiple unpaired T tests
		Below threshold?	P value	Mean of pou2f3+/+	Mean of pou2f3-/-	Difference	SE of difference	t ratio	df	Adjusted P Value
	Control			0	0	0	0
	11 dpi	No	0.042349	37.33	108.2	-70.83	26.97	2.627	5.535	0.121742
	PZQ control	No	0.42265	0	5.333	-5.333	5.333	1	2	0.666667
	PZQ 11 dpi	No	0.52985	22.83	30	-7.167	10.89	0.6582	7.599	0.666667
[truncated: 11 more columns]

## Sheet: Figure 8 +suppl. fig.10+ table2
Immunophenotyping data used in figure 8 (A,B,E,F,G,H); Suppl. Figure 10; Table 2
Mesenteric lymph node cells													Calculating total number of cells from percentage values
Strain	gender	Conditions	% live lymphocyte (FSC-SSC-singlet-live CD45+)	% B cells of total live lymphocyte (CD19+ gated on live CD45+)	% CD8 of total live lymphocytes (CD3+ CD8+ gated on live CD45+)	% CD4 of total live lymphocytes (CD3+ CD4+ gated on live CD45+)	% GATA3+ of CD4 T cells (GATA3+ gated on live CD45+CD3+CD4+)	% FoxP3+ of CD4 T cells (FoxP3+ gated on live CD45+CD3+CD4+)	% Tbet+ of CD4 T cells (Tbet+ gated on live CD45+CD3+CD4+)	% RORγt+ of CD4 T cells (RORgt+ gated on live CD45+CD3+CD4+)	hemocytometer live cell count (10^6 cells)		#B cells of total live lymphocyte	#CD8 of total live lymphocytes	# CD4 of total live lymphocytes	#GATA3+ of CD4 T cells	#FoxP3+ of CD4 T cells	# Tbet+ of CD4 T cells	#RORγt+ of CD4 T cells			mln; summary	Mesenteric lymph node	#B cells of total live lymphocyte	#CD8 of total live lymphocytes	# CD4 of total live lymphocytes	#GATA3+ of CD4 T cells	#FoxP3+ of CD4 T cells	# Tbet+ of CD4 T cells	#RORγt+ of CD4 T cells
Heterozygous	Female	Control	86.51	30.3	25.4894	37.8522	0.01	14.43	0.07	0.3	4.8		1.2582e+06	1.05844e+06	1.57181e+06	157.181	226812	1100.26	4715.42			pou2f3+/-	Control	1.6359e+06	889148	1.31425e+06	1861.55	154745	1413.57	5856.47	Mean
Heterozygous	Female	Control	83.76	32.35	26.2904	35.5497	0.01	13.75	0.13	0.5	8		2.16771e+06	1.76167e+06	2.38212e+06	238.212	327541	3096.75	11910.6					474961	187158	284998	992.56	38137.5	341.102	1655.07	SEM
Heterozygous	Female	Control	77.64	33.85	23.0199	37.6132	0.06	15.27	0.16	0.3	2.8		735872	500433	817681	490.609	124860	1308.29	2453.04					10	10	10	10	10	10	10	n
Heterozygous	Male	Control	85.97	43.62	18.52	29.18	0.01	12.71	0.05	0.61	13.4		5.02502e+06	2.1335e+06	3.36153e+06	336.153	427250	1680.77	20505.3				5	876435	586860	682259	1719.46	58763.6	1564.36	6048.45	Mean
Heterozygous	Male	Control	80.46	39.03	21.23	30.66	0.01	13.88	0.07	0.52	7.2		2.26105e+06	1.22988e+06	1.77617e+06	177.617	246532	1243.32	9236.09					341493	189286	236787	522.148	22668	841.299	1970.22	SEM
Heterozygous	Male	Control	27.11	26.07	22.8	24.15	0.17	10.64	0.17	1.1	3.2		226162	197795	209506	356.16	22291.4	356.16	2304.57					5	5	5	5	5	5	5	n
													0	0	0	0	0	0	0				8	2.45344e+06	1.57073e+06	2.21339e+06	11889.2	223900	1817.75	8759.95	Mean
WT	Male	Control	51.8	14.3	36.3	45.5	0.056	7.18	0.05	0.06	2.2		162963	413675	518518	290.37	37229.6	259.259	311.111					549556	356731	493905	3150.16	49121.7	561.82	3881.58	SEM
WT	Male	Control	76	36.4	24.8	34.7	0.77	6.8	0.12	0.28	4.8		1327872	904704	1.26586e+06	9747.09	86078.2	1519.03	3544.4					7	7	7	7	7	7	7	n
WT	Male	Control	82.4	30.4	25	41.4	0.036	8.29	0.87	0.89	1.4		350694	288400	477590	171.933	39592.2	4155.04	4250.55				11	3.45036e+06	2.20332e+06	3.23845e+06	6586.98	402105	4937.95	12642.4	Mean
WT	Male	Control	87.9	52	15	24.1	0.41	7.9	0.04	0.25	9.8		4479384	1.29213e+06	2.07602e+06	8511.69	164006	830.409	5190.06				n=10	975830	582583	765032	1658.67	103927	780.013	2842.69	SEM
Average	Control		73.955	33.832	23.845	34.0705	0.1542	11.085	0.173	0.481	5.76	#DIV/0!	1.6359e+06	889148	1.31425e+06	1861.55	154745	1413.57	5856.47					10	10	10	10	10	10	10	n
SEM			5.56718	2.90406	1.59903	2.01622	0.071386	0.943989	0.0713385	0.0907289	1.08972	#DIV/0!	474961	187158	284998	992.56	38137.5	341.102	1655.07
n value			10																			pou2f3-/-	Control	871982	697471	809525	362.422	89810.4	949.616	3606.85	Mean
																							n=7	152349	156365	180528	120.037	21167.1	162.376	1156.64	SEM
Heterozygous	Male	5 dpi	82.49	44.1	21.2	25.64	0.22	11.05	0.08	0.89	6.6		2.40095e+06	1.1542e+06	1.39593e+06	3071.04	154250	1116.74	12423.8					7	7	7	7	7	7	7	n
Heterozygous	Male	5 dpi	21.91	56.5	6.79	9.28	0.44	12.46	0.01	0.44	2.8		346616	41655.3	56930.9	250.496	7093.6	5.69309	250.496				5	752649	920574	1.17306e+06	622.761	139492	1099.92	11145	Mean
Heterozygous	Male	5 dpi	30.04	15.18	37.95	22.3	0.35	8.07	0.16	0.87	3.6		164163	410406	241161	844.064	19461.7	385.858	2098.1				n=5	244690	332148	492814	206.261	65929.2	334.62	4393.37	SEM
WT	Male	5 dpi	76.7	27.8	27	33.1	0.25	6.47	0.41	0.8	5.4		1.15142e+06	1118286	1.37094e+06	3427.34	88699.5	5620.84	10967.5					5	5	5	5	5	5	5	n
WT	Male	5 dpi	81.3	32.7	21.5	35.5	0.29	7.02	0.2	1.3	1.2		319021	209754	346338	1004.38	24312.9	692.676	4502.39				8	2.46725e+06	1.31052e+06	1.56594e+06	7213.75	204991	1663.41	7631.76	Mean
Average			58.488	35.256	22.888	25.164	0.31	9.014	0.172	0.86	3.92	#DIV/0!	876435	586860	682259	1719.46	58763.6	1564.36	6048.45				n=6	753568	394205	477756	2834.31	62555.4	555.127	2051.33	SEM
SEM			10.917	5.75817	4.11377	3.78833	0.0319374	0.954975	0.0554617	0.111744	0.777346	#DIV/0!	341493	189286	236787	522.148	22668	841.299	1970.22					6	6	6	6	6	6	6	n
n value			5	5	5	5	5	5	5	5	5	0	5	5	5	5	5	5	5				11	4.82853e+06	2.48809e+06	2.95032e+06	8094.38	350183	5329.51	9286.41	Mean
Heterozygous	Female	8 dpi	82.84	39.43	21.94	29.05	0.64	12.22	0.13	0.91	12.2		3.98499e+06	2.21736e+06	2.93593e+06	18790	358771	3816.71	26717				n=9	1.48708e+06	601396	617505	3808.48	68885.9	1953.32	2654.41	SEM
Heterozygous	Male	8 dpi	30.02	23.5	26.21	20.55	1.67*	9.29	0.39	0.76	5.6		395063	440622	345470	5769.35	32094.2	1347.33	2625.57					9	9	9	9	9	9	9	n
Heterozygous	Male	8 dpi	72.08	37	15.14	21.24	0.42	11.49	0.03	0.98	13.2		3.52039e+06	1.4405e+06	2.02089e+06	8487.75	232201	606.268	19804.7
WT	Male	8 dpi	81.3	35.6	24	37.2	0.46	7.42	0.12	0.12	9.8		2.83639e+06	1912176	2.96387e+06	13633.8	219919	3556.65	3556.65
WT	Male	8 dpi	86	39.3	21.3	36	0.48	14.35	0.02	0.09	5.7		1926486	1044126	1764720	8470.66	253237	352.944	1588.25
WT	Male	8 dpi	85.2	27.1	27.1	41.5	0.16	7.31	0.04	0.05	3.3		761944	761944	1166814	1866.9	85294.1	466.726	583.407
WT	Male	8 dpi	88.2	32.2	27.3	36.9	0.61	8.98	0.06	0.15	13.2		3.74885e+06	3.17838e+06	4.29605e+06	26205.9	385785	2577.63	6444.07
Average			75.0914	33.4471	23.2843	31.7771	0.461667	10.1514	0.112857	0.437143	9	#DIV/0!	2.45344e+06	1.57073e+06	2.21339e+06	11889.2	223900	1817.75	8759.95
SEM			7.76455	2.33042	1.63176	3.13405	0.0699722	0.992202	0.0489759	0.160055	1.5515	#DIV/0!	549556	356731	493905	3150.16	49121.7	561.82	3881.58
n value			7	7	7	7	6	7	7	7	7	0	7	7	7	7	7	7	7
Heterozygous	Female	11 dpi	85.62	34.17	25.0622	35.2414	0.06	14.43	0.25	0.19	12.4		3.62779e+06	2.66083e+06	3.74154e+06	2244.92	539904	9353.84	7108.92
Heterozygous	Female	11 dpi	56.95	40.97	23.2168	26.7919	0.22	7.42	0.73	0.16	5.8		1.35328e+06	766875	884962	1946.92	65664.2	6460.22	1415.94
Heterozygous	Female	11 dpi	77.5	38.09	24.2297	32.6219	0.14	14.35	0.18	0.39	7.4		2.18446e+06	1.38957e+06	1.87087e+06	2619.21	268469	3367.56	7296.38
Heterozygous	Female	11 dpi	87.14	38.28	19.12	32.69	0.08	11.4	0.04	0.11	8.6		2.86872e+06	1.43286e+06	2.4498e+06	1959.84	279277	979.921	2694.78
Heterozygous	Female	11 dpi	86.06	40.03	18.46	30.85	0.36	12.79	0.06	0.21	12.2		4.20288e+06	1.93817e+06	3.23904e+06	11660.5	414273	1943.42	6801.98
Heterozygous	Male	11 dpi	88.67	37.56	23.24	31.04	0.06	13	0.05	0.23	35.2		1.17232e+07	7.25363e+06	9.68816e+06	5812.89	1.25946e+06	4844.08	22282.8
WT	Male	11 dpi	79	25	28.9	43.1	0.3	10.3	0.24	0.72	6.2		1224500	1415522	2111038	6333.11	217437	5066.49	15199.5
WT	Male	11 dpi	76.2	29.2	25	44.8	0.53	14.43	0.17	0.63	8.9		1.98029e+06	1695450	3.03825e+06	16102.7	438419	5165.02	19141
WT	Male	11 dpi	84.6	38.7	21.1	35.2	0.4	7.42	0.22	0.86	11.2		3.6669e+06	1.99927e+06	3.33527e+06	13341.1	247477	7337.59	28683.3
WT	Male	11 dpi	82.5	30.7	27.2	37.2	0.19	14.35	0.24	0.78	6.6		1.67161e+06	1481040	2025540	3848.53	290665	4861.3	15799.2
Average			80.424	35.27	23.5529	34.9535	0.234	11.989	0.218	0.428	11.45	#DIV/0!	3.45036e+06	2.20332e+06	3.23845e+06	6586.98	402105	4937.95	12642.4
SEM			2.9308	1.67856	1.04636	1.757	0.0506228	0.879902	0.0626064	0.091552	2.74798	#DIV/0!	975830	582583	765032	1658.67	103927	780.013	2842.69
n value			10	10	10	10	10	10	10	10	10	0	10	10	10	10	10	10	10
Homozygous	Female	Control	84.9	27.63	30.1725	35.972	0.01	13.86	0.14	0.26	3.6		844483	922193	1.09945e+06	109.945	152384	1539.23	2858.57
Homozygous	Male	Control	82.04	32.98	27.11	31.21	0.01	11.31	0.12	0.34	5		1.35284e+06	1.11205e+06	1.28023e+06	128.023	144794	1536.28	4352.8
Homozygous	Male	Control	75.2	40.8	19.93	26.35	0.04	11.5	0.05	0.71	4.8		1.47272e+06	719393	951130	380.452	109380	475.565	6753.02
Homozygous	Male	Control	50.82	17.14	28.45	31.47	0.04	9.22	0.06	0.61	8.6		749107	1.24341e+06	1.3754e+06	550.161	126812	825.242	8389.96
Homozygous	Male	Control	73	49	18.8	24.8	0.006	9.83	0.19	0.65	1.6		572320	219584	289664	17.3798	28474	550.362	1882.82
Homozygous	Male	Control	44.1	42.7	23.2	16.8	0.14	10.8	0.29	0.24	4		753228	409248	296352	414.893	32006	859.421	711.245
Homozygous	Male	Control	81.4	35.3	25.2	36.8	0.25	9.3	0.23	0.08	1.25		359178	256410	374440	936.1	34822.9	861.212	299.552
Average			70.2086	35.0786	24.6946	29.0574	0.0708571	10.8314	0.154286	0.412857	4.12143	#DIV/0!	871982	697471	809525	362.422	89810.4	949.616	3606.85
SEM			6.11662	3.98316	1.61748	2.64536	0.0346379	0.613229	0.0332993	0.0916441	0.928123	#DIV/0!	152349	156365	180528	120.037	21167.1	162.376	1156.64
n value			7	7	7	7	7	7	7	7	7	0	7	7	7	7	7	7	7
Homozygous	Female	5 dpi	90.33	25.07	26.87	40.86	0.01	12.93	0.06	0.9	5.6		1.26816e+06	1.35921e+06	2.06689e+06	206.689	267250	1240.14	18602.1
Homozygous	Female	5 dpi	89.34	21.09	29.77	39.43	0.04	12.66	0.09	0.92	7.4		1.39429e+06	1.96814e+06	2.60678e+06	1042.71	330018	2346.1	23982.4
Homozygous	Female	5 dpi	35.31	21.42	32.35	31.72	0.01	6.58	0.1	0.75	6.6		499185	753904	739222	73.9222	48640.8	739.222	5544.16
Homozygous	Male	5 dpi	76.7	31.9	35.9	26.6	0.6	13	0.42	0.14	0.6		146804	165212	122413	734.479	15913.7	514.135	171.378
Homozygous	Male	5 dpi	75	37.9	29.7	27.5	0.32	10.8	0.2	2.25	1.6		454800	356400	330000	1056	35640	660	7425
Average			73.336	27.476	30.918	33.222	0.196	11.194	0.174	0.992	4.36	#DIV/0!	752649	920574	1.17306e+06	622.761	139492	1099.92	11145
SEM			10.0125	3.25174	1.51754	2.96417	0.116645	1.22206	0.0658483	0.345013	1.37026	#DIV/0!	244690	332148	492814	206.261	65929.2	334.62	4393.37
n value			5	5	5	5	5	5	5	5	5	0	5	5	5	5	5	5	5
Homozygous	Male	8 dpi	72.34	49.87	13.35	16.18	0.33	13.3	0.06	0.75	8.4		3.03038e+06	811221	983187	3244.52	130764	589.912	7373.91
Homozygous	Male	8 dpi	38	35.2	25	20.9	6.47*	15.7	1.74	1.06	0.25		33440	23750	19855	1284.62	3117.23	345.477	210.463
Homozygous	Male	8 dpi	73.5	37.2	29.3	29.2	1.38	14.9	0.26	0.72	6.8		1859256	1.46441e+06	1.45942e+06	20139.9	217453	3794.48	10507.8
Homozygous	Female	8 dpi	82.76	34.61	22.41	32.68	0.31	15.51	0.05	0.5	5.8		1.66131e+06	1.0757e+06	1.56867e+06	4862.87	243300	784.333	7843.33
Homozygous	Female	8 dpi	83.94	41.62	21.8	26.66	0.11	13.02	0.05	0.42	16		5.58973e+06	2.92783e+06	3.58054e+06	3938.6	466187	1790.27	15038.3
Homozygous	Male	8 dpi	84	42.3	25.1	28.7	0.55	9.48	0.15	0.27	7.4		2629368	1.56022e+06	1783992	9811.96	169122	2675.99	4816.78
Average			72.4233	40.1333	22.8267	25.72	0.536	13.6517	0.385	0.62	7.44167	#DIV/0!	2.46725e+06	1.31052e+06	1.56594e+06	7213.75	204991	1663.41	7631.76
SEM			7.21025	2.34632	2.18197	2.48032	0.222207	0.951015	0.273066	0.115094	2.07358	#DIV/0!	753568	394205	477756	2834.31	62555.4	555.127	2051.33
n value			6	6	6	6	5	6	6	6	6	0	6	6	6	6	6	6	6
Homozygous	Female	11 dpi	82.42	31.77	26.9542	35.014	0.19	11.88	0.17	0.2	9.6		2.51374e+06	2.1327e+06	2.77042e+06	5263.79	329126	4709.71	5540.84
Homozygous	Female	11 dpi	77.97	32.41	24.2452	37.6849	0.15	13.14	0.11	0.13	4.8		1.21296e+06	907393	1.41038e+06	2115.57	185324	1551.42	1833.49
Homozygous	Female	11 dpi	72.61	40.76	20.5879	28.1795	0.08	12.45	0.06	0.07	8		2.36767e+06	1.19591e+06	1.63689e+06	1309.51	203793	982.135	1145.82
Homozygous	Male	11 dpi	84.54	37.41	20.53	30.83	0.05	11.6	0.03	0.29	11.8		3.73192e+06	2.04802e+06	3.07551e+06	1537.76	356760	922.654	8918.99
Homozygous	Male	11 dpi	48.46	23.81	23.37	26.33	0.18	6.79	0.24	0.54	1.2		138460	135901	153114	275.606	10396.5	367.474	826.817
Homozygous	Male	11 dpi	87.09	36.53	22.02	32.87	0.04	12.31	0.02	0.22	12.4		3.94493e+06	2.37798e+06	3.54968e+06	1419.87	436966	709.937	7809.3
Homozygous	Male	11 dpi	82.7	47.3	22.6	25.3	0.3	12.3	0.36	0.49	17.4		6.80638e+06	3.25209e+06	3.64062e+06	10921.9	447796	13106.2	17839
Homozygous	Male	11 dpi	83.4	50.7	20.4	23.3	0.53	11	0.21	0.28	34.6		1.46302e+07	5.88671e+06	6.72354e+06	35634.8	739590	14119.4	18825.9
Homozygous	Male	11 dpi	83.8	52.6	28.9	23.3	0.4	12.3	0.32	0.58	18.4		8.1105e+06	4.45615e+06	3.59267e+06	14370.7	441899	11496.6	20837.5
Average			78.11	39.2544	23.2897	29.2009	0.213333	11.53	0.168889	0.311111	13.1333	#DIV/0!	4.82853e+06	2.48809e+06	2.95032e+06	8094.38	350183	5329.51	9286.41
SEM			3.96404	3.1805	0.994272	1.73217	0.0556277	0.624818	0.0413133	0.061202	3.24842	#DIV/0!	1.48708e+06	601396	617505	3808.48	68885.9	1953.32	2654.41
n value			9	9	9	9	9	9	9	9	9	0	9	9	9	9	9	9	9
Peyer's Patch cells
																								peyers patches summary		#B cells of total live lymphocyte	#CD8 of total live lymphocytes	# CD4 of total live lymphocytes	#GATA3+ of CD4 T cells	#FoxP3+ of CD4 T cells	# Tbet+ of CD4 T cells	#RORγt+ of CD4 T cells
Heterozygous	Female	Control	74.7	72.65	6.06499	15.6565	0.07	11.4	0.16	0.56	2.8		1.51955e+06	126855	327472	229.23	37331.8	523.955	1833.84
Heterozygous	Female	Control	74.66	81.48	2.91738	10.1672	0.07	9.69	0.15	2.01	4.1		2.49415e+06	89302.6	311223	217.856	30157.5	466.835	6255.58				Peyer's patch	Heterozygous	Control	2.70993e+06	120043	330366	910.068	42847.6	474.995	5195.68
Heterozygous	Female	Control	49.63	83.21	2.64919	7.8748	0.12	15.59	0.2	0.72	2.8		1.15632e+06	36814.2	109431	131.318	17060.3	218.863	787.905							410936	20078.7	56458.8	310.886	9981.3	135.922	1495.83
WT	Male	Control	73.1	84.7	3.81	8.23	1.02	14.5	0.14	2.2	6.1		3.77686e+06	169892	366984	3743.24	53212.7	513.778	8073.65							11	11	11	11	11	11	11
WT	Male	Control	65.9	80.4	4.03	11.9	0.28	17.1	0.22	2.41	9.9		5.24538e+06	262921	776368	2173.83	132759	1708.01	18710.5						5 dpi	863873	40964.2	117452	351.52	19072.5	161.784	1339.66
WT	Male	Control	59.4	82.8	4.03	10.6	0.37	14.2	0.5	1.08	3.1		1.52468e+06	74208.4	195188	722.197	27716.8	975.942	2108.03							276223	12503.7	32120.1	128.977	5674.73	104.835	422.207
WT	Male	Control	76.1	83.2	3.71	10.1	0.047	10.7	0.06	1.05	2.28		1.44359e+06	64371.5	175243	82.3642	18751	105.146	1840.05							7	7	7	7	7	7	7
Heterozygous	Male	Control	77.7	83.7	3.57	9.13	0.14	14.9	0.08	0.14	8		5.20279e+06	221911	567521	794.529	84560.6	454.017	794.529						8 dpi	1.75821e+06	86978.4	248718	1095.42	23626.1	239.677	2845.47
Heterozygous	Male	Control	72.43	73.48	2.42	9.31	0.24	10.39	0.06	2.47	3.8		2.02242e+06	66606.6	256243	614.983	26623.6	153.746	6329.2							398113	23364.6	55916.5	260.011	3822.85	103.589	1273.64
Heterozygous	Male	Control	78.59	72.39	3.03	9.36	0.27	7.9	0.01	2.04	6.1		3.47037e+06	145258	448717	1211.54	35448.7	44.8717	9153.84							6	6	6	6	6	6	6
Heterozygous	Male	Control	78.23	78.02	2.49	3.98	0.09	7.73	0.06	1.27	3.2		1.95312e+06	62333.7	99633.7	89.6704	7701.69	59.7802	1265.35						11 dpi	2.21875e+06	107003	338419	1362.82	37452.1	655.354	4452.14
Average			70.9491	79.6391	3.52014	9.66441	0.247	12.1909	0.149091	1.45	4.74364	#DIV/0!	2.70993e+06	120043	330366	910.068	42847.6	474.995	5195.68							256823	17176.5	46299.1	395.767	4757.58	119.278	792.634
SEM			2.50989	1.30107	0.285407	0.779946	0.0763371	0.883426	0.0368135	0.22287	0.679156	#DIV/0!	410936	20078.7	56458.8	310.886	9981.3	135.922	1495.83							10	10	10	10	10	10	10
n value			11																					Homozygous	Control	2.8811e+06	113190	332607	666.641	38165.1	503.562	4291.54
																										469354	15360.1	53079.2	420.745	6723.58	184.753	641.133
Heterozygous	Male	5 dpi	59.58	74.89	3.39	10.8	0.01	11.45	0.14	1.11	1		446195	20197.6	64346.4	6.43464	7367.66	90.085	714.245							7	7	7	7	7	7	7
Heterozygous	Male	5 dpi	67.06	67.78	3.21	10.01	0.02	18.28	0.03	0.91	0.17		77270.6	3659.46	11411.6	2.28232	2086.04	3.42348	103.846						5 dpi	1.03627e+06	44999.4	134012	396.91	15778.7	738.84	1898.98
Heterozygous	Male	5 dpi	72.61	70.41	4.19	12.99	0.04	15.48	0.07	1.39	0.86		439672	26164.3	81115.5	32.4462	12556.7	56.7809	1127.51							410607	15741.9	47942	203.727	5483.24	342.789	785.559
WT	Male	5 dpi	68.4	82.4	3.9	11.7	0.27	17.6	0.02	1.2	1.8		1.01451e+06	48016.8	144050	388.936	25352.9	28.8101	1728.6							6	6	6	6	6	6	6
WT	Male	5 dpi	62	85	3.74	9.61	0.25	17.8	0.3	1.3	4.4		2.3188e+06	102027	262161	655.402	46664.6	786.482	3408.09						8 dpi	2.36317e+06	111319	305518	910.048	34442.3	874.536	3814.46
WT	Male	5 dpi	79.2	78.6	4.51	13.3	0.3	14.2	0.05	1.01	1.75		1089396	62508.6	184338	553.014	26176	92.169	1861.81							724449	32119.5	86124.2	412.521	11912.6	336.899	764.512
WT	Male	5 dpi	68.7	83.7	3.06	9.46	1.1	17.8	0.1	0.58	1.15		661272	24175.5	74738.7	822.126	13303.5	74.7387	433.485							6	6	6	6	6	6	6
Average			68.2214	77.54	3.71429	11.1243	0.284286	16.0871	0.101429	1.07143	1.59	#DIV/0!	863873	40964.2	117452	351.52	19072.5	161.784	1339.66						11 dpi	2.29304e+06	141403	340640	1189.39	39451	657.562	1652.74
SEM			2.46296	2.5423	0.200129	0.596733	0.144071	0.95616	0.0366079	0.102712	0.513086	#DIV/0!	276223	12503.7	32120.1	128.977	5674.73	104.835	422.207							347454	38539.4	73070.1	251.242	7688.26	215.894	444.714
n value			7	7	7	7	7	7	7	7	7	0	7	7	7	7	7	7	7							9	9	9	9	9	9	9
WT	Male	8 dpi	60.2	81.1	3.96	12	0.98	16.2	0.15	0.24	2.4		1.17173e+06	57214.1	173376	1699.08	28086.9	260.064	416.102
WT	Male	8 dpi	66.3	79.5	5.36	12.2	0.78	10.9	0.03	0.3	1.86		980378	66098.4	150448	1173.49	16398.8	45.1344	451.344
WT	Male	8 dpi	63.4	81.8	4	12.2	0.41	9.74	0.03	0.16	1.2		622334	30432	92817.6	380.552	9040.43	27.8453	148.508
Heterozygous	Female	8 dpi	77.05	65.63	5.06	11.98	0.43	7.76	0.05	1.17	4.9		2.47783e+06	191038	452299	1944.89	35098.4	226.149	5291.9
Heterozygous	Male	8 dpi	72.09	74.24	2.23	8.89	0.18	9.53	0.06	1.16	4.1		2.1943e+06	65911.9	262761	472.97	25041.1	157.657	3048.03
Heterozygous	Male	8 dpi	74.59	75.63	2.71	8.79	0.25	7.79	0.2	2.14	5.5		3.10268e+06	111176	360605	901.513	28091.2	721.211	7716.95
Average			68.9383	76.3167	3.88667	11.01	0.505	10.32	0.0866667	0.861667	3.32667	#DIV/0!	1.75821e+06	86978.4	248718	1095.42	23626.1	239.677	2845.47
SEM			2.71825	2.46353	0.50645	0.687411	0.127351	1.27575	0.0290593	0.316885	0.714827	#DIV/0!	398113	23364.6	55916.5	260.011	3822.85	103.589	1273.64
n value			6	6	6	6	6	6	6	6	6	0	6	6	6	6	6	6	6
Heterozygous	Female	11 dpi	75.02	76	5.44072	13.5348	0.14	11.19	0.28	0.61	3.6		2.05255e+06	146939	365536	511.751	40903.5	1023.5	2229.77
Heterozygous	Female	11 dpi	70.08	84.9	1.31503	8.85159	0.13	12.11	0.27	3.4	2.2		1.30895e+06	20274.7	136470	177.411	16526.5	368.47	4639.99
Heterozygous	Female	11 dpi	73.59	81.5	2.59346	10.607	0.22	9.62	0.15	2.02	6.3		3.77848e+06	120237	491757	1081.86	47307	737.635	9933.49
Heterozygous	Female	11 dpi	73.34	69.94	4.69	14.37	0.21	8.28	0.07	0.86	5.7		2.92376e+06	196060	600721	1261.51	49739.7	420.504	5166.2
Heterozygous	Female	11 dpi	75.18	73.22	4.79	12.92	0.43	8.97	0.04	0.8	2.4		1.32112e+06	86426.9	233118	1002.41	20910.7	93.2473	1864.95
Heterozygous	Male	11 dpi	82.05	77.17	2.98	10.51	0.3	8.8	0.04	1.17	3.2		2.02618e+06	78242.9	275951	827.852	24283.6	110.38	3228.62
WT	Male	11 dpi	64.8	80.4	4.01	12.5	0.81	15.7	0.37	2.06	3.1		1.61508e+06	80552.9	251100	2033.91	39422.7	929.07	5172.66
WT	Male	11 dpi	67.4	78.5	5.1	13.4	0.99	13.5	0.2	1.44	5.2		2.75127e+06	178745	469643	4649.47	63401.8	939.286	6762.86
WT	Male	11 dpi	76.2	82.9	3.06	10.7	0.3	12.9	0.23	0.99	4.4		2.77947e+06	102596	358750	1076.25	46278.7	825.124	3551.62
WT	Male	11 dpi	66.2	83.5	3.07	10.3	0.5	12.8	0.55	0.98	2.95		1.63067e+06	59954	201149	1005.74	25747	1106.32	1971.26
Average			72.386	78.803	3.70492	11.7693	0.403	11.387	0.22	1.433	3.905	#DIV/0!	2.21875e+06	107003	338419	1362.82	37452.1	655.354	4452.14
SEM			1.67011	1.51358	0.414884	0.569111	0.0916521	0.769012	0.0505745	0.268407	0.449719	#DIV/0!	256823	17176.5	46299.1	395.767	4757.58	119.278	792.634
n value			10	10	10	10	10	10	10	10	10	0	10	10	10	10	10	10	10
Homozygous	Female	Control	74.24	76.59	5.3223	12.1537	0.13	12.22	0.19	1.47	2.9		1.64895e+06	114587	261664	340.163	31975.3	497.162	3846.46
Homozygous	Male	Control	80.6	86	2.78	7.02	0.2	20	0.14	0.86	5		3465800	112034	282906	565.812	56581.2	396.068	2432.99
Homozygous	Male	Control	78.2	83.6	3.46	9.63	0.072	9.25	0.08	2.4	3.67		2.39927e+06	99299.9	276375	198.99	25564.7	221.1	6633.01
Homozygous	Male	Control	76.4	84.6	3.03	9.95	0.52	10.8	0.26	0.51	8		5170752	185194	608144	3162.35	65679.6	1581.17	3101.53
Homozygous	Male	Control	81.64	80.29	2.57	8.1	0.01	9.11	0.13	1.39	4.6		3.01524e+06	96514.8	304191	30.4191	27711.8	395.448	4228.25
Homozygous	Male	Control	72.44	79.92	2.72	9.46	0.09	9.24	0.15	1.78	2.6		1.50525e+06	51229.6	178173	160.356	16463.2	267.26	3171.49
Homozygous	Male	Control	75.05	75.91	3.42	10.68	0.05	10.36	0.04	1.59	5.2		2.96246e+06	133469	416798	208.399	43180.2	166.719	6627.08
Average			76.9386	80.9871	3.3289	9.57053	0.153143	11.5686	0.141429	1.42857	4.56714	#DIV/0!	2.8811e+06	113190	332607	666.641	38165.1	503.562	4291.54
SEM			1.27687	1.47798	0.356452	0.631156	0.065286	1.46716	0.0270298	0.232148	0.68708	#DIV/0!	469354	15360.1	53079.2	420.745	6723.58	184.753	641.133
n value			7	7	7	7	7	7	7	7	7	0	7	7	7	7	7	7	7
Homozygous	Female	5 dpi	60.74	77.73	3.56	11.15	0.02	12.44	0.06	1.51	0.15		70819.8	3243.52	10158.8	2.03175	1263.75	6.09526	153.397
Homozygous	Female	5 dpi	43.3	71.46	4.23	10.12	0.02	11.34	0.03	1.7	0.25		77355.4	4578.98	10954.9	2.19098	1242.29	3.28647	186.233
Homozygous	Female	5 dpi	71.31	70.57	5.32	14.78	0.01	13.42	0.03	0.69	0.85		427749	32246.4	89586.8	8.95868	12022.5	26.876	618.149
Homozygous	Male	5 dpi	82.8	84.4	3.5	10.1	0.39	11.4	0.39	1.42	3.28		2.29217e+06	95054.4	274300	1069.77	31270.2	1069.77	3895.06
Homozygous	Male	5 dpi	70.5	83.3	3.71	10.9	0.21	11.6	0.9	1.28	2.05		1.20389e+06	53618.8	157532	330.818	18273.7	1417.79	2016.41
Homozygous	Male	5 dpi	69	84.5	3.2	10.3	0.37	11.7	0.73	1.73	3.68		2145624	81254.4	261538	967.689	30599.9	1909.22	4524.6
Average			66.275	78.66	3.92	11.225	0.17	11.9833	0.356667	1.38833	1.71	#DIV/0!	1.03627e+06	44999.4	134012	396.91	15778.7	738.84	1898.98
SEM			5.42276	2.62511	0.312229	0.732383	0.0731665	0.329339	0.156752	0.155893	0.626264	#DIV/0!	410607	15741.9	47942	203.727	5483.24	342.789	785.559
n value			6	6	6	6	6	6	6	6	6	0	6	6	6	6	6	6	6
Homozygous	Male	8 dpi	74.3	82.3	3.8	10.1	0.4	12.8	0.32	0.96	9.44		5.77246e+06	266529	708406	2833.62	90676	2266.9	6800.7
Homozygous	Male	8 dpi	66.5	86.3	2.77	9.05	0.36	10.8	0.35	1.73	4.64		2.66287e+06	85471.1	279247	1005.29	30158.7	977.364	4830.97
Homozygous	Male	8 dpi	81.3	81.6	3.67	11.5	0.3	10.6	0.41	1.37	3.04		2.01676e+06	90704.8	284225	852.674	30127.8	1165.32	3893.88
Homozygous	Female	8 dpi	74.26	70.25	5.03	13.6	0.18	11.18	0.25	1.23	2.9		1.51286e+06	108323	292881	527.187	32744.1	732.204	3602.44
Homozygous	Female	8 dpi	71.63	71.87	3.93	8.36	0.09	8.11	0.03	1.41	2.4		1.23553e+06	67561.4	143718	129.347	11655.6	43.1155	2026.43
Homozygous	Male	8 dpi	78.05	78.36	3.95	9.98	0.09	9.06	0.05	1.39	1.6		978560	49327.6	124630	112.167	11291.5	62.3151	1732.36
Average			74.34	78.4467	3.85833	10.4317	0.236667	10.425	0.235	1.34833	4.00333	#DIV/0!	2.36317e+06	111319	305518	910.048	34442.3	874.536	3814.46
SEM			2.08984	2.56198	0.29494	0.767995	0.0554176	0.673408	0.0652048	0.10271	1.16125	#DIV/0!	724449	32119.5	86124.2	412.521	11912.6	336.899	764.512
n value			6	6	6	6	6	6	6	6	6	0	6	6	6	6	6	6	6
Homozygous	Female	11 dpi	70.06	75.39	5.93266	11.8824	0.24	11.85	0.25	0.58	8		4.22546e+06	332514	665983	1598.36	78918.9	1664.96	3862.7
Homozygous	Female	11 dpi	76.35	74.6	5.61017	13.9823	0.25	10.17	0.24	0.31	5.4		3.07568e+06	231302	576477	1441.19	58627.8	1383.55	1787.08
Homozygous	Female	11 dpi	69.5	72.87	7.26059	14.1264	0.42	11.48	0.25	0.27	5.8		2.93739e+06	292674	569436	2391.63	65371.2	1423.59	1537.48
Homozygous	Male	11 dpi	68.62	68.94	3.13	11.46	0.16	7.58	0.01	0.14	2.8		1.32459e+06	60138.6	220188	352.301	16690.2	22.0188	308.263
Homozygous	Male	11 dpi	79.31	58.74	3.64	10.43	0.22	12.01	0.06	0.37	3.3		1.53736e+06	95267.2	272977	600.55	32784.5	163.786	1010.02
Homozygous	Male	11 dpi	69.97	72.76	3.43	10.07	0.53	9.5	0.03	0.97	5.6		2.85097e+06	134398	394575	2091.25	37484.6	118.372	3827.38
Homozygous	Male	11 dpi	70.6	86.5	2	7.11	0.66	18.4	0.27	0.71	2.44		1.49008e+06	34452.8	122480	808.366	22536.3	330.695	869.606
Homozygous	Male	11 dpi	76.3	85.9	2.8	7.09	0.67	17.3	0.33	0.75	3.2		2.09733e+06	68364.8	173109	1159.83	29947.9	571.261	1298.32
Homozygous	Male	11 dpi	71.2	89.7	1.92	5.76	0.37	18	0.34	0.53	1.72		1.0985e+06	23513.1	70539.3	260.995	12697.1	239.833	373.858
Average			72.4344	76.1556	3.96927	10.2123	0.391111	12.9211	0.197778	0.514444	4.25111	#DIV/0!	2.29304e+06	141403	340640	1189.39	39451	657.562	1652.74
SEM			1.27644	3.26197	0.622814	1.00791	0.0641276	1.32729	0.0429075	0.0888524	0.681038	#DIV/0!	347454	38539.4	73070.1	251.242	7688.26	215.894	444.714
n value			9	9	9	9	9	9	9	9	9	0	9	9	9	9	9	9	9
spleen cells
Heterozygous	Female	Control	70.2	54	11.6822	19.5417	0.15	12.83	0.04	0.04	62.4		23654592	5.11737e+06	8.56019e+06	12840.3	1.09827e+06	3424.08	3424.08
Heterozygous	Female	Control	67.5	52.14	9.50428	14.4432	0.14	11.26	0.04	0.05	121.6		4.27965e+07	7.80112e+06	1.18549e+07	16596.9	1.33487e+06	4741.98	5927.47
Heterozygous	Female	Control	63.01	54.84	12.1387	19.638	0.16	12.62	0.02	0.01	65.6		2.26679e+07	5.01746e+06	8.11727e+06	12987.6	1.0244e+06	1623.45	811.727				spleen summary
WT	Male	Control	73.6	53.64	9.55	16.62	0.1	15.38	0.05	0.27	102.4		4.04265e+07	7.19749e+06	1.25259e+07	12525.9	1.92648e+06	6262.95	33819.9					#B cells of total live lymphocyte	#CD8 of total live lymphocytes	# CD4 of total live lymphocytes	#GATA3+ of CD4 T cells	#FoxP3+ of CD4 T cells	# Tbet+ of CD4 T cells	#RORγt+ of CD4 T cells
Heterozygous	Male	Control	83.7	58.45	9.32	15.58	0.06	13.12	0.37	0.07	121.6		5.94899e+07	9.48582e+06	1.58572e+07	9514.32	2.08046e+06	58671.6	11100
Heterozygous	Male	Control	76.95	55.65	8.73	14.77	0.22	15.72	0.34	0.05	144		61664652	9.67354e+06	1.63663e+07	36006	2.57279e+06	55645.6	8183.17				control	4.45628e+07	7.64061e+06	1.26938e+07	15600.1	1.7302e+06	18428.2	10103.9	control
Heterozygous	Male	Control	78.3	50.06	8.36	13.69	0.09	13.32	0.08	0.07	160		6.27152e+07	1.04734e+07	1.71508e+07	15435.7	2.28449e+06	13720.7	12005.6					5.64382e+06	740119	1.22916e+06	3056.95	201620	8553.87	3634.68
Heterozygous	Male	Control	71.71	44.18	6.52	11.4	0.08	13.67	0.03	0.05	136		4.30868e+07	6.35867e+06	1.11179e+07	8894.33	1.51982e+06	3335.38	5558.96					8	8	8	8	8	8	8
Average			73.1212	52.87	9.47565	15.7103	0.125	13.49	0.12125	0.07625	114.2	#DIV/0!	4.45628e+07	7.64061e+06	1.26938e+07	15600.1	1.7302e+06	18428.2	10103.9				5 dpi	3.03618e+07	6.58802e+06	9.90858e+06	8996.93	1.28458e+06	17520.6	18136.7	5 dpi
SEM			2.30674	1.51517	0.634256	1.0009	0.0185164	0.51597	0.0514586	0.0284691	12.5035	#DIV/0!	5.64382e+06	740119	1.22916e+06	3056.95	201620	8553.87	3634.68					6.00877e+06	1.40933e+06	2.13e+06	3831.27	292517	4508.16	8562.16
n value			8	8	8	8	8	8	8	8	8	0	8	8	8	8	8	8	8					4	4	4	4	4	4	4
Heterozygous	Male	5 dpi	59.38	47.57	11.14	15.62	0.02	12.75	0.15	0.16	78.4		2.21457e+07	5.18611e+06	7.27172e+06	1454.34	927145	10907.6	11634.8				8 dpi	3.82074e+07	8.97112e+06	1.42699e+07	53773.9	1.71674e+06	21519.3	13047.5	8 dpi
Heterozygous	Male	5 dpi	81.35	51.69	8.64	13.96	0.08	12.75	0.37	0.18	48		2.01839e+07	3.37375e+06	5.4511e+06	4360.88	695015	20169.1	9811.98					6.72047e+06	1.66044e+06	3.20302e+06	15276.9	372161	2797.54	4611.71
Heterozygous	Male	5 dpi	83.81	54.04	11.14	16.97	0.08	13.63	0.2	0.3	102.4		4.63779e+07	9.56051e+06	1.45639e+07	11651.1	1.98506e+06	29127.8	43691.7					6	6	6	6	6	6	6
WT	Male	5 dpi	67.2	52.5	13.2	19.8	0.15	12.4	0.08	0.06	92.8		3.27398e+07	8.23173e+06	1.23476e+07	18521.4	1.5311e+06	9878.08	7408.56				11 dpi	5.01162e+07	1.12881e+07	1.93527e+07	27720.7	2.34627e+06	16304.1	10662.3	11 dpi
Average			72.935	51.45	11.03	16.5875	0.0825	12.8825	0.2	0.175	80.4	#DIV/0!	3.03618e+07	6.58802e+06	9.90858e+06	8996.93	1.28458e+06	17520.6	18136.7					8.6293e+06	1.9165e+06	3.56292e+06	4554.37	385029	4315.73	3849.16
SEM			5.81454	1.38211	0.93297	1.23512	0.0265754	0.262468	0.0617792	0.0492443	11.8727	#DIV/0!	6.00877e+06	1.40933e+06	2.13e+06	3831.27	292517	4508.16	8562.16					6	6	6	6	6	6	6
n value			4	4	4	4	4	4	4	4	4	0	4	4	4	4	4	4	4			homo	control	4.04286e+07	1.14343e+07	1.33043e+07	20095.7	1.84757e+06	22228.6	17638.6	control
WT	Male	8 dpi	75.64	49.61	13.06	20.4	0.3	13.2	0.15	0.03	65.6		2.46164e+07	6.48035e+06	1.01224e+07	30367.3	1.33616e+06	15183.7	3036.73					5.76635e+06	2.77525e+06	2.12009e+06	5586.41	472512	5127.36	5237.33
WT	Male	8 dpi	79.53	50.23	11.35	16.23	0.18	11.59	0.35	0.36	62.4		2.49275e+07	5.63263e+06	8.05442e+06	14497.9	933507	28190.5	28995.9					7	7	7	7	7	7	7
WT	Male	8 dpi	79.12	46.97	11.61	21.04	0.32	11.44	0.11	0.09	171.2		6.36225e+07	1.57261e+07	2.84994e+07	91198.1	3.26033e+06	31349.3	25649.5				5 dpi	2.59678e+07	5.19129e+06	6.98121e+06	7959.99	871292	6275.54	12779.6	5 dpi
Heterozygous	Female	8 dpi	67.69	48.18	11.1	16.57	0.58	13	0.08	0.05	163.2		5.32245e+07	1.22622e+07	1.83049e+07	106168	2.37964e+06	14643.9	9152.45					5.13565e+06	980177	1.50773e+06	2638.18	193643	1212.2	5975.97
Heterozygous	Male	8 dpi	77.65	49.89	9.79	13.17	0.28	11.48	0.22	0.05	91.2		3.53305e+07	6.93296e+06	9.32657e+06	26114.4	1.07069e+06	20518.5	4663.29					5	5	5	5	5	5	5
Heterozygous	Male	8 dpi	73.09	41.29	10.19	16.97	0.48	11.67	0.17	0.06	91.2		2.75231e+07	6.79246e+06	1.13119e+07	54297	1.3201e+06	19230.2	6787.13				8 dpi	3.98139e+07	1.23741e+07	1.56233e+07	34572.5	2.07507e+06	43573.9	24195.2	8 dpi
Average			75.4533	47.695	11.1833	17.3967	0.356667	12.0633	0.18	0.106667	107.467	#DIV/0!	3.82074e+07	8.97112e+06	1.42699e+07	53773.9	1.71674e+06	21519.3	13047.5					7.14675e+06	4.51148e+06	3.7576e+06	5367.29	529276	15538.5	5480.98
SEM			1.83284	1.37473	0.471407	1.18863	0.0596471	0.330501	0.0393277	0.0512944	19.5629	#DIV/0!	6.72047e+06	1.66044e+06	3.20302e+06	15276.9	372161	2797.54	4611.71					6	6	6	6	6	6	6
n value			6	6	6	6	6	6	6	6	6	0	6	6	6	6	6	6	6				11 dpi	3.77315e+07	8.58044e+06	1.23468e+07	8543.49	1.35579e+06	9944.29	5674.75	11 dpi
Heterozygous	Female	11 dpi	76.25	53.39	11.9771	20.8752	0.09	11.26	0.08	0.04	224		9.11901e+07	2.04569e+07	3.56549e+07	32089.4	4.01474e+06	28523.9	14262					2.48351e+06	717970	1.95529e+06	3330.36	226887	1613.35	1746.95
Heterozygous	Female	11 dpi	69.4	53.94	12.3103	19.6282	0.14	12.22	0.02	0.02	105.6		3.95307e+07	9.02175e+06	1.43848e+07	20138.8	1.75783e+06	2876.97	2876.97					8	8	8	8	8	8	8
Heterozygous	Female	11 dpi	69.82	56.24	11.005	17.0152	0.22	13.56	0.09	0.06	124.8		4.90049e+07	9.58927e+06	1.48262e+07	32617.7	2.01044e+06	13343.6	8895.74
Heterozygous	Female	11 dpi	69.73	45.01	10.63	20.91	0.22	12.11	0.1	0.05	131.2		4.11777e+07	9.72494e+06	1.91297e+07	42085.3	2.3166e+06	19129.7	9564.84
Heterozygous	Female	11 dpi	77.17	47.81	11.45	20.71	0.14	12.77	0.13	0.13	131.2		4.84062e+07	1.15928e+07	2.09683e+07	29355.6	2.67765e+06	27258.7	27258.7
Heterozygous	Male	11 dpi	69.57	45.48	10.64	16.16	0.09	11.66	0.06	0.01	99.2		3.13873e+07	7.34303e+06	1.11526e+07	10037.3	1.30039e+06	6691.54	1115.26
Average			71.99	50.3117	11.3354	19.2164	0.15	12.2633	0.08	0.0516667	136	#DIV/0!	5.01162e+07	1.12881e+07	1.93527e+07	27720.7	2.34627e+06	16304.1	10662.3
SEM			1.49845	1.96212	0.286683	0.860378	0.0239444	0.333373	0.0152753	0.0174005	18.4336	#DIV/0!	8.6293e+06	1.9165e+06	3.56292e+06	4554.37	385029	4315.73	3849.16
n value			6	6	6	6	6	6	6	6	6	0	6	6	6	6	6	6	6
Homozygous	Female	Control	71.87	55.61	12.02	18.35	0.11	14.28	0.19	0.14	91.2		36400000	7880000	12000000	13200	1720000	22800	16800
Homozygous	Male	Control	82.49	55.21	20	18	0.23	20	0.12	0.06	150.4		68500000	24800000	22300000	51400	4470000	26800	13400
Homozygous	Male	Control	81.19	54.8	17.55	17.55	0.08	9.25	0.2	0.2	48		21400000	6840000	6840000	5470	633000	13700	13700
Homozygous	Male	Control	79.8	50.48	19.3	19.3	0.08	10.8	0.11	0.01	121.6		49000000	18700000	18700000	15000	2020000	20600	1870
Homozygous	Male	Control	76.08	53.02	10.55	15.13	0.2	12.24	0.14	0.16	72		29000000	5780000	8290000	16600	1010000	11600	13300
Homozygous	Male	Control	77.68	52.5	9.94	15.17	0.15	12.8	0.1	0.17	88		35900000	6790000	10400000	15600	1330000	10400	17600
Homozygous	Male	Control	72.82	49.03	10.58	16.73	0.16	11.95	0.34	0.32	120		42800000	9250000	14600000	23400	1750000	49700	46800
Average			77.4186	52.95	14.2771	17.1757	0.144286	13.0457	0.171429	0.151429	98.7429	#DIV/0!	4.04286e+07	1.14343e+07	1.33043e+07	20095.7	1.84757e+06	22228.6	17638.6
SEM			1.53846	0.94214	1.69142	0.599952	0.0219151	1.30244	0.031655	0.0376973	13.0065	#DIV/0!	5.76635e+06	2.77525e+06	2.12009e+06	5586.41	472512	5127.36	5237.33
n value			7	7	7	7	7	7	7	7	7	0	7	7	7	7	7	7	7
Homozygous	Female	5 dpi	68.6	51.35	10.8	17.69	0.04	13.21	0.07	0.34	81.6		2.87445e+07	6.04558e+06	9.90244e+06	3960.97	1.30811e+06	6931.71	33668.3
Homozygous	Female	5 dpi	40.65	48.53	10.43	15.99	0.04	12.23	0.14	0.12	51.2		1.01005e+07	2.17078e+06	3.32797e+06	1331.19	407010	4659.15	3993.56
Homozygous	Female	5 dpi	77.55	48.8	10.23	16.8	0.06	12.02	0.1	0.18	80		3.02755e+07	6346692	10422720	6253.63	1.25281e+06	10422.7	18760.9
Homozygous	Male	5 dpi	79.6	58	10.9	10.9	0.19	12.5	0.08	0.06	88		4.06278e+07	7635232	7635232	14506.9	954404	6108.19	4581.14
Homozygous	Male	5 dpi	68.6	57.2	10.7	10.3	0.38	12	0.09	0.08	51.2		2.00905e+07	3.75818e+06	3.61769e+06	13747.2	434123	3255.92	2894.15
Average			67	52.776	10.612	14.336	0.142	12.392	0.096	0.156	70.4	#DIV/0!	2.59678e+07	5.19129e+06	6.98121e+06	7959.99	871292	6275.54	12779.6
SEM			6.96242	2.03387	0.123507	1.55164	0.0657571	0.223504	0.012083	0.0503587	7.95186	#DIV/0!	5.13565e+06	980177	1.50773e+06	2638.18	193643	1212.2	5975.97
n value			5	5	5	5	5	5	5	5	5	0	5	5	5	5	5	5	5
Homozygous	Male	8 dpi	73.8	44.24	20.6	20.6	0.15	13.76	0.34	0.15	224		7.3134e+07	34054272	34054272	51081.4	4.68587e+06	115785	51081.4
Homozygous	Male	8 dpi	77.9	51.5	17.05	17.96	0.13	12.4	0.34	0.1	105.6		4.23651e+07	1.40257e+07	1.47743e+07	19206.6	1.83202e+06	50232.7	14774.3
Homozygous	Male	8 dpi	83.5	52.36	9.6	16.4	0.15	12.53	0.18	0.17	88		38474128	7054080	1.20507e+07	18076.1	1.50996e+06	21691.3	20486.2
Homozygous	Female	8 dpi	71.25	39.35	9.77	16.92	0.33	13.64	0.33	0.16	104		29158350	7239570	1.25377e+07	41374.5	1.71015e+06	41374.5	20060.4
Homozygous	Female	8 dpi	70.91	39.54	9.92	17.22	0.35	13.73	0.15	0.2	89.6		2.51219e+07	6.30271e+06	1.09408e+07	38292.8	1.50217e+06	16411.2	21881.6
Homozygous	Male	8 dpi	76.09	47.47	8.63	14.54	0.42	12.9	0.17	0.18	84.8		3.06297e+07	5.56845e+06	9.38184e+06	39403.7	1.21026e+06	15949.1	16887.3
Average			75.575	45.7433	12.595	17.2733	0.255	13.16	0.251667	0.16	116	#DIV/0!	3.98139e+07	1.23741e+07	1.56233e+07	34572.5	2.07507e+06	43573.9	24195.2
SEM			1.933	2.32032	2.03105	0.814447	0.0514943	0.255434	0.0382463	0.0139044	21.8865	#DIV/0!	7.14675e+06	4.51148e+06	3.7576e+06	5367.29	529276	15538.5	5480.98
n value			6	6	6	6	6	6	6	6	6	0	6	6	6	6	6	6	6
Homozygous	Female	11 dpi	63.4	49.62	13.9839	20.4342	0.03	9.7	0.03	0.01	110.4		3.47308e+07	9.78782e+06	1.43026e+07	4290.78	1.38735e+06	4290.78	1430.26
Homozygous	Female	11 dpi	68.18	46.36	14.3118	25.7961	0.04	10.92	0.05	0.02	123.2		3.89414e+07	1.20215e+07	2.16682e+07	8667.26	2.36616e+06	10834.1	4333.63
Homozygous	Female	11 dpi	65.24	47.52	14.4737	21.9282	0.04	11.18	0.09	0.02	99.2		3.0754e+07	9.36709e+06	1.41915e+07	5676.6	1.58661e+06	12772.4	2838.3
Homozygous	Male	11 dpi	73.22	41.76	9.72	15.35	0.11	11.37	0.09	0.11	86.4		2.64182e+07	6.14907e+06	9.71073e+06	10681.8	1.10411e+06	8739.66	10681.8
Homozygous	Male	11 dpi	71.41	44.65	10.09	15.01	0.06	10.49	0.13	0.07	116.8		3.72412e+07	8.41575e+06	1.25194e+07	7511.62	1.31328e+06	16275.2	8763.56
Homozygous	Male	11 dpi	75.05	43.02	9.65	15.91	0.19	12.62	0.03	0.09	132.8		4.28765e+07	9.61781e+06	1.58569e+07	30128.2	2.00114e+06	4757.08	14271.2
Homozygous	Male	11 dpi	76.46	60.3	8.93	7.11	0.016	10.7	0.12	0.02	104		4.79496e+07	7.10099e+06	5.65376e+06	904.601	604952	6784.51	1130.75
Homozygous	Male	11 dpi	81.02	62.5	9	7.09	0.01	9.91	0.31	0.04	84.8		42940600	6.18345e+06	4.87118e+06	487.118	482734	15100.7	1948.47
Average			71.7475	49.4663	11.2699	16.0786	0.062	10.8613	0.10625	0.0475	107.2	#DIV/0!	3.77315e+07	8.58044e+06	1.23468e+07	8543.49	1.35579e+06	9944.29	5674.75
SEM			2.09647	2.75437	0.885688	2.3549	0.0213408	0.32388	0.0320679	0.0133296	6.00952	#DIV/0!	2.48351e+06	717970	1.95529e+06	3330.36	226887	1613.35	1746.95
n value			8	8	8	8	8	8	8	8	8	0	8	8	8	8	8	8	8
Statistics		1.a. % Gata3 cells in MLN									excluded values due to low yield
		1.a.2. OUTLIER TEST	8 dpi WT	8 dpi KO	5 dpi WT	5 dpi KO					Heterozygous	Male	1		0	0	0	0	0			1		0	0	0	0	0	0	0
		Method									WT	Male	0.65		0	0	0	0	0			0.65		0	0	0	0	0	0	0
		ROUT (Q = 1%)									WT	Male	1.9		0	0	0	0	0			1.9		0	0	0	0	0	0	0
											Homozygous	Male	0.12		0	0	0	0	0			0.12		#REF!	#REF!	#REF!	#REF!	#REF!	#REF!	#REF!
		Number of points									WT	Male	0.4		0	0	0	0	0			0.4		0	0	0	0	0	0	0
		# Y values analyzed	7	6	5	5
		Outliers	1	1	0	0
		data subsequently cleaned for the above values.
	1.a.1. 2 Way ANOVA with Dunnett's mutiple comparison test
		Source of Variation	% of total variation	P value	P value summary	Significant?
		Interaction	1.727	0.7442	ns	No
		genotype	0.5206	0.5437	ns	No
		Infection	28.91	0.0006	***	Yes
		ANOVA table	SS (Type III)	DF	MS	F (DFn, DFd)	P value
		Interaction	0.06209	3	0.0207	F (3, 50) = 0.4133	P=0.7442
		Row Factor	0.01872	1	0.01872	F (1, 50) = 0.3737	P=0.5437
		Column Factor	1.039	3	0.3464	F (3, 50) = 6.918	P=0.0006
		Residual	2.504	50	0.05008
		Dunnett's multiple comparisons test	Predicted (LS) mean diff.	95.00% CI of diff.	Below threshold?	Summary	Adjusted P Value
		pou2f3+/+
		Control vs. 5	-0.1558	-0.4549 to 0.1433	No	ns	0.4661
		Control vs. 8	-0.3075	-0.5894 to -0.02552	Yes	*	0.0291
		Control vs. 11	-0.0798	-0.3240 to 0.1644	No	ns	0.7822
		pou2f3-/-
		Control vs. 5	-0.1315	-0.4422 to 0.1792	No	ns	0.6216
		Control vs. 8	-0.4715	-0.7822 to -0.1608	Yes	**	0.0016
		Control vs. 11	-0.1488	-0.4136 to 0.1160	No	ns	0.4005
	1.a.3.	Table Analyzed	multiple T test comparing pou2f3+/+ vs pou2f3-/-
		Test details
		Test name	Unpaired t test with Welch correction
		Variance assumption	Individual variance for each group
		Multiple comparisons	Set P value threshold
		Method	Holm-Šídák method
		Alpha	0.05
			Below threshold?	P value	Mean of pou2f3+/+	Mean of pou2f3-/-	Difference	SE of difference	t ratio	df	Adjusted P Value
		control	No	0.905435	0.07	0.0645	0.0055	0.04538	0.1212	12.66	0.95458
		5	No	0.39757	0.31	0.196	0.114	0.123	0.9266	4.888	0.781365
		8	No	0.273359	0.4617	0.325	0.1367	0.114	1.199	6.337	0.721208
		11	No	0.786879	0.234	0.2133	0.02067	0.07521	0.2748	16.61	0.95458
		1.b. Gata3+ cell number
	1.b.1. Outlier test		Control WT	5dpi WT	8 dpi WT	11 dpi WT	Control KO	5dpi KO	8 dpi KO	11 dpi KO
		Method
		ROUT (Q = 1%)
		Number of points
		# Y values analyzed	10	5	7	10	7	5	6	9
		Outliers	2	0	0	0	0	0	0	1
		data subsequently cleaned for the above values.
	1.b.2. 2 Way ANOVA with Dunnett's mutiple comparison test	Source of Variation	% of total variation	P value	P value summary	Significant?
		Interaction	2.117	0.6196	ns	No
		Row Factor	2.478	0.1539	ns	No
		Column Factor	36.97	<0.0001	****	Yes
		ANOVA table	SS (Type III)	DF	MS	F (DFn, DFd)	P value
		Interaction	4.128e+19	3	1.376e+19	F (3, 48) = 0.5977	P=0.6196
		Row Factor	4.832e+19	1	4.832e+19	F (1, 48) = 2.099	P=0.1539
		Column Factor	7.209e+20	3	2.403e+20	F (3, 48) = 10.44	P<0.0001
		Residual	1.105e+21	48	2.302e+19
		Dunnett's multiple comparisons test	Predicted (LS) mean diff.	95.00% CI of diff.	Below threshold?	Summary	Adjusted P Value
		pou2f3-/+
		Control vs. 5	-1441550000	-8093834100 to 5210734100	No	ns	0.9165
		Control vs. 8	-11607035714	-17646253953 to -5567817476	Yes	****	<0.0001
		Control vs. 11	-6308750000	-11843784943 to -773715057	Yes	*	0.0217
		pou2f3-/-
		Control vs. 5	-261129773	-7092484833 to 6570225286	No	ns	0.9994
		Control vs. 8	-6842909031	-13333694997 to -352123064	Yes	*	0.0365
		Control vs. 11	-4290774873	-10328896733 to 1747346986	No	ns	0.2173
	1.b.3. multiple t test		Below threshold?	P value	Mean of pou2f3+/+	Mean of pou2f3-/-	Difference	SE of difference	t ratio	df	Adjusted P Value
		control	No	0.522384	277250000	362334994	-85084994	126708725	0.6715	7.371	0.695614
		5	No	0.166451	1718800000	623464768	1095335232	672588912	1.629	4.825	0.517247
		8	No	0.29257	11884285714	7205244025	4679041689	4232779089	1.105	11	0.645962
		11	No	0.448288	6586000000	4653109868	1932890132	2483029891	0.7784	15.16	0.695614
		Test details
		Test name	Unpaired t test with Welch correction
		Variance assumption	Individual variance for each group
		Multiple comparisons	Set P value threshold
		Method	Holm-Šídák method
		Alpha	0.05
	1.c.1.	Table Analyzed	%Foxp3+ cells MLN
		Two-way ANOVA	Ordinary
		Alpha	0.05
		Source of Variation	% of total variation	P value	P value summary	Significant?
		Interaction	9.722	0.1222	ns	No
		Row Factor	5.135	0.0793	ns	No
		Column Factor	6.025	0.3	ns	No
		Dunnett's multiple comparisons test	Predicted (LS) mean diff.	95.00% CI of diff.	Below threshold?	Summary	Adjusted P Value
		pou2f3+/+
		Control vs. 5	2.071	-1.361 to 5.503	No	ns	0.3454
		Control vs. 8	0.9336	-2.154 to 4.022	No	ns	0.817
		Control vs. 11	-0.904	-3.706 to 1.898	No	ns	0.7873
		pou2f3-/-
		Control vs. 5	-0.3626	-4.015 to 3.290	No	ns	0.9905
		Control vs. 8	-2.82	-6.290 to 0.6498	No	ns	0.1352
		Control vs. 11	-0.6986	-3.842 to 2.445	No	ns	0.9104
	1.c.2.	Table Analyzed	%foxp3 cells mln for t test
		Column A	pou2f3+/+
		vs.	vs.
		Column B	pou2f3-/-
		Test details
		Test name	Unpaired t test with Welch correction
		Variance assumption	Individual variance for each group
		Multiple comparisons	Set P value threshold
		Method	Holm-Šídák method
		Alpha	0.05
		Number of tests performed	4
		Number of rows omitted	0
			Below threshold?	P value	Mean of pou2f3+/+	Mean of pou2f3-/-	Difference	SE of difference	t ratio	df	Adjusted P Value
		control	No	0.837127	11.09	10.83	0.2536	1.21	0.2095	13.82	0.895234
		5	No	0.23357	9.014	11.19	-2.18	1.692	1.289	7.985	0.549787
		8	No	0.027194	10.15	13.65	-3.5	1.374	2.547	10.97	0.104418
		11	No	0.676324	11.99	11.53	0.459	1.079	0.4253	15.84	0.895234
	1.d.1.		Control WT	5dpi WT	8 dpi WT	11 dpi WT	Control KO	5dpi KO	8 dpi KO	11 dpi KO
		Method
		ROUT (Q = 1%)
		Number of points
		# Y values analyzed	10	5	7	10	7	5	6	9
		Outliers	0	0	0	1	0	0	0	0
	1.d.2.	Table Analyzed	#Foxp3+ cells MLN
		Two-way ANOVA	Ordinary
		Alpha	0.05
		Source of Variation	% of total variation	P value	P value summary	Significant?
		Interaction	3.467	0.4596	ns	No
		Row Factor	0.03417	0.8728	ns	No
		Column Factor	31.56	0.0002	***	Yes
		Dunnett's multiple comparisons test	Predicted (LS) mean diff.	95.00% CI of diff.	Below threshold?	Summary	Adjusted P Value
		pou2f3+/+
		Control vs. 5	111602000000	-77619548007 to 300823548007	No	ns	0.3643
		Control vs. 8	-53594285714	-223843612951 to 116655041522	No	ns	0.7996
		Control vs. 11	-136313333333	-295045706560 to 22419039893	No	ns	0.1085
		pou2f3-/-
		Control vs. 5	-49662857143	-250912768759 to 151587054474	No	ns	0.8827
		Control vs. 8	-115096190476	-306313026750 to 76120645798	No	ns	0.3402
		Control vs. 11	-260509523810	-433717869613 to -87301178006	Yes	**	0.0018
	1.d.3.	Table Analyzed	foxp3 cells mln for t test
		Column A	pou2f3+/+
		vs.	vs.
		Column B	pou2f3-/-
		Test details
		Test name	Unpaired t test with Welch correction
		Variance assumption	Individual variance for each group
			Below threshold?	P value	Mean of pou2f3+/+	Mean of pou2f3-/-	Difference	SE of difference	t ratio	df	Adjusted P Value
		control	No	0.11647	170320000000	89757142857	80562857143	47843934268	1.684	12.77	0.390624
		5	No	0.306899	58718000000	139420000000	-80702000000	71500744220	1.129	5.372	0.667041
		8	No	0.815438	223914285714	204853333333	19060952381	79520020845	0.2397	9.93	0.846206
		11	No	0.607835	306633333333	350266666667	-43633333333	83123068064	0.5249	14.02	0.846206
	1.e.1.	GATA3+ cell% peyers patches	Control WT	5dpi WT	8 dpi WT	11 dpi WT	Control KO	5dpi KO	8 dpi KO	11 dpi KO
		Method
		ROUT (Q = 1%)
		Number of points
		# Y values analyzed	11	7	6	10	8	6	6	9
		Outliers	1	0	0	0	1	0	0	0
	1.e.2.	Source of Variation	% of total variation	P value	P value summary
		Interaction	3.226	0.5105	ns
		Row Factor	5.414	0.0527	ns
		Column Factor	20.17	0.0046	**
		Dunnett's multiple comparisons test	Predicted (LS) mean diff.	95.00% CI of diff.	Below threshold?	Summary	Adjusted P Value
		pou2f3+/+
		Control vs. 5	-0.1146	-0.3899 to 0.1607	No	ns	0.635
		Control vs. 8	-0.3353	-0.6238 to -0.04682	Yes	*	0.0186
		Control vs. 11	-0.2333	-0.4831 to 0.01653	No	ns	0.0726
		pou2f3-/-
		Control vs. 5	-0.08257	-0.3918 to 0.2267	No	ns	0.8564
		Control vs. 8	-0.1492	-0.4585 to 0.1600	No	ns	0.5145
		Control vs. 11	-0.3037	-0.5838 to -0.02353	Yes	*	0.0305
	1.e.3.		Below threshold?	P value	Mean of pou2f3+/+	Mean of pou2f3-/-	Difference	SE of difference	t ratio	df	Adjusted P Value
		control	No	0.071437	0.1697	0.08743	0.08227	0.04229	1.945	14.45	0.256561
		5	No	0.49771	0.2843	0.17	0.1143	0.1616	0.7073	8.792	0.747705
		8	No	0.095685	0.505	0.2367	0.2683	0.1389	1.932	6.828	0.260464
		11	No	0.9167	0.403	0.3911	0.01189	0.1119	0.1063	15.73	0.9167
		Table Analyzed	%gata3 cells pp for t test
		Column A	pou2f3+/+
		vs.	vs.
		Column B	pou2f3-/-
		Test details
		Test name	Unpaired t test with Welch correction
		Variance assumption	Individual variance for each group
		Multiple comparisons	Set P value threshold
		Method	Holm-Šídák method
		Alpha	0.05
		Number of tests performed	4
		Number of rows omitted	0
	1.f.1.	#gata3 pp cells	Control WT	5dpi WT	8 dpi WT	11 dpi WT	Control KO	5dpi KO	8 dpi KO	11 dpi KO
		Method
		ROUT (Q = 1%)
		Number of points
		# Y values analyzed	11	7	6	10	7	6	6	9
		Outliers	2	0	0	1	1	0	0	0
	1.f.2.	Table Analyzed	#Gata3+ cells PP
		Two-way ANOVA	Ordinary
		Alpha	0.05
		Source of Variation	% of total variation	P value	P value summary	Significant?
		Interaction	1.716	0.7484	ns	No
		Row Factor	0.08186	0.8102	ns	No
		Column Factor	28.51	0.0006	***	Yes
		Dunnett's multiple comparisons test	Predicted (LS) mean diff.	95.00% CI of diff.	Below threshold?	Summary	Adjusted P Value
		pou2f3+/+
		Control vs. 5	103233492	-614139992 to 820606976	No	ns	0.9735
		Control vs. 8	-639655556	-1389902704 to 110591593	No	ns	0.1113
		Control vs. 11	-542766667	-1213808116 to 128274783	No	ns	0.1386
		pou2f3-/-
		Control vs. 5	-146463333	-962529658 to 669602991	No	ns	0.9462
		Control vs. 8	-659600000	-1475666324 to 156466324	No	ns	0.1365
		Control vs. 11	-938544444	-1683507668 to -193581221	Yes	*	0.0102
	1.f.3.		Below threshold?	P value	Mean of pou2f3+/+	Mean of pou2f3-/-	Difference	SE of difference	t ratio	df	Adjusted P Value
		control	No	0.205277	454677778	250566667	204111111	152377122	1.34	11.97	0.6011
		5	No	0.854426	351444286	397030000	-45585714	241149622	0.189	8.65	0.918554
		8	No	0.714612	1094333333	910166667	184166667	486919027	0.3782	8.427	0.918554
		11	No	0.537641	997444444	1189111111	-191666667	303361288	0.6318	14.07	0.901159
		% foxp3 cells in pp
	1.g.1.		Control WT	5dpi WT	8 dpi WT	11 dpi WT	Control KO	5dpi KO	8 dpi KO	11 dpi KO
		Method
		ROUT (Q = 1%)
		Number of points
		# Y values analyzed	11	7	6	10	7	6	6	9
		Outliers	0	0	0	0	1	0	0	0
	1.g.2.		Below threshold?	P value	Mean of pou2f3+/+	Mean of pou2f3-/-	Difference	SE of difference	t ratio	df	Adjusted P Value
		control	No	0.08364	12.19	10.16	2.028	1.089	1.862	14.04	0.230517
		5	Yes	0.004311	16.09	11.98	4.104	1.011	4.058	7.383	0.017132
		8	No	0.943858	10.32	10.43	-0.105	1.443	0.07279	7.586	0.943858
		11	No	0.335557	11.39	12.92	-1.534	1.534	1	12.97	0.558516
	1.g.3.	Source of Variation	% of total variation	P value	P value summary	Significant?
		Interaction	12.03	0.0345	*	Yes
		Row Factor	3.156	0.1244	ns	No
		Column Factor	16.71	0.0086	**	Yes
		Dunnett's multiple comparisons test	Predicted (LS) mean diff.	95.00% CI of diff.	Below threshold?	Summary	Adjusted P Value
		pou2f3+/+
		Control vs. 5	-3.896	-7.109 to -0.6838	Yes	*	0.0133
		Control vs. 8	1.871	-1.501 to 5.243	No	ns	0.4152
		Control vs. 11	0.8039	-2.099 to 3.707	No	ns	0.853
		pou2f3-/-
		Control vs. 5	-1.82	-5.619 to 1.979	No	ns	0.5134
		Control vs. 8	-0.2617	-4.061 to 3.537	No	ns	0.9966
		Control vs. 11	-2.758	-6.226 to 0.7103	No	ns	0.1457
	1.h.1.	#foxp3 in pp	Control WT	5dpi WT	8 dpi WT	11 dpi WT	Control KO	5dpi KO	8 dpi KO	11 dpi KO
		Method
		ROUT (Q = 1%)
		Number of points
		# Y values analyzed	11	7	6	10	7	6	6	9
		Outliers	0	0	0	0	0	0	0	0
	1.h.2.		Below threshold?	P value	Mean of pou2f3+/+	Mean of pou2f3-/-	Difference	SE of difference	t ratio	df	Adjusted P Value
		control	No	0.720297	42872727273	38185714286	4687012987	12850696237	0.3647	15.33	0.968184
		5	No	0.683128	19094285714	15783333333	3310952381	7897286632	0.4193	10.96	0.968184
		8	No	0.420001	23623333333	34450000000	-10826666667	12511508480	0.8653	6.019	0.886836
		11	No	0.827873	37440000000	39444444444	-2004444444	9042127809	0.2217	13.54	0.968184
	1.h.3.	Source of Variation	% of total variation	P value	P value summary	Significant?
		Interaction	1.453	0.8164	ns	No
		Row Factor	0.06345	0.8405	ns	No
		Column Factor	14.31	0.0351	*	Yes
		Dunnett's multiple comparisons test	Predicted (LS) mean diff.	95.00% CI of diff.	Below threshold?	Summary	Adjusted P Value
		pou2f3+/+
		Control vs. 5	23778441558	-3176316096 to 50733199213	No	ns	0.0962
		Control vs. 8	19249393939	-9044781005 to 47543568883	No	ns	0.2537
		Control vs. 11	5432727273	-18926182476 to 29791637022	No	ns	0.9153
		pou2f3-/-
		Control vs. 5	22402380952	-8418140218 to 53222902122	No	ns	0.202
		Control vs. 8	3735714286	-27084806884 to 34556235456	No	ns	0.983
		Control vs. 11	-1258730159	-29176624800 to 26659164482	No	ns	0.9991
	statistics for CD4+ T cells
		Table Analyzed	CD4+T cells- MLN- number of cells
		Two-way ANOVA	Ordinary
		Alpha	0.05
		Source of Variation	% of total variation	P value	P value summary
		Interaction	1.305	0.8086	ns
		genotype	0.4757	0.5549	ns
		Infection	29.49	0.0004	***
		Within each row, compare columns (simple effects within rows)
		Number of families	2
		Number of comparisons per family	3
		Alpha	0.05
		Dunnett's multiple comparisons test	Predicted (LS) mean diff.	95.00% CI of diff.	Below threshold?
		pou2f3+/-
		Control vs. 5	631995	-1344585 to 2608575	No
		Control vs. 8	-899138	-2677537 to 879261	No
		Control vs. 11	-1924192	-3538062 to -310321	Yes
		pou2f3-/-
		Control vs. 5	-363538	-2466853 to 1739778	No
		Control vs. 8	-756419	-2754876 to 1242038	No
		Control vs. 11	-2140791	-3951036 to -330545	Yes
		Šídák's multiple comparisons test	Predicted (LS) mean diff.	95.00% CI of diff.	Below threshold?	Summary	Adjusted P Value
		pou2f3+/- - pou2f3-/-
		Control	504730	-1379814 to 2389273	No	ns	0.9336
		5	-490803	-2909385 to 1927779	No	ns	0.9751
		8	647449	-1480091 to 2774989	No	ns	0.8986
		11	288131	-1468928 to 2045189	No	ns	0.9887
		Table Analyzed	CD4+T cells% - MLN
		Two-way ANOVA	Ordinary
		Alpha	0.05
		Source of Variation	% of total variation	P value	P value summary
		Interaction	13.43	0.04	*
		genotype	2.287	0.2231	ns
		Infection	4.172	0.4355	ns
		Number of families	2
		Number of comparisons per family	3
		Alpha	0.05
		Dunnett's multiple comparisons test	Predicted (LS) mean diff.	95.00% CI of diff.	Below threshold?	Summary	Adjusted P Value
		pou2f3+/-
		Control vs. 5	8.907	0.1183 to 17.69	Yes	*	0.0462
		Control vs. 8	2.301	-5.607 to 10.21	No	ns	0.8329
		Control vs. 11	-0.8825	-8.058 to 6.293	No	ns	0.9835
		pou2f3-/-
		Control vs. 5	-4.163	-13.51 to 5.189	No	ns	0.5777
		Control vs. 8	3.337	-5.548 to 12.22	No	ns	0.6942
		Control vs. 11	-0.143	-8.192 to 7.906	No	ns	>0.9999
		Compare each cell mean with the other cell mean in that column
		Number of families	1
		Number of comparisons per family	4
		Alpha	0.05
		Šídák's multiple comparisons test	Predicted (LS) mean diff.	95.00% CI of diff.	Below threshold?	Summary	Adjusted P Value
		pou2f3+/- - pou2f3-/-
		Control	5.014	-3.365 to 13.39	No	ns	0.4233
		5	-8.056	-18.81 to 2.697	No	ns	0.2147
		8	6.05	-3.409 to 15.51	No	ns	0.3578
		11	5.753	-2.059 to 13.57	No	ns	0.2289

## Sheet: Figure 8 c,d
Immunophenotyping data in figure 8 c,d
	Experimental Group	Genotype	Total LiveCells (X10^5)	Live CD45 (%)	Total Live CD45 (x10^5)	CD3 (% of CD45)	# of CD3 (x10^5)	CD4 (% of CD45)	# of CD4 (x10^5)	# of GATA3 (x10^5)	GATA3 (% of CD4)		Live CD45 (%)	CD3 (% of CD45)	CD4 (% of CD3)	GATA3 (% of CD4)
	Control	Pou2f3-/-	24	0.898	21.552	0.641	13.8148	0.323	6.9613	0.0213365	0.003		0.898	0.641	0.505	0.003
		Pou2f3-/-	41	0.864	35.424	0.638	22.6005	0.329	11.6545	0.0425088	0.0035		0.864	0.638	0.516	0.0035
		Pou2f3-/-	31	0.852	26.412	0.663	17.5112	0.343	9.05932	0.0501828	0.0054		0.852	0.663	0.518	0.0054
		Mean	32	0.871333	27.796	0.647333	17.9755	0.331667	9.22504	0.0380094	0.00396667		0.871333	0.647333	0.513	0.00396667
		SEM	4.93288	0.013776	4.06385	0.00788106	2.54681	0.00592546	1.35734	0.00862576	0.000731057		0.013776	0.00788106	0.00404145	0.000731057
	Control + Prazi	Pou2f3-/-	21.3	0.932	19.8516	0.621	12.3278	0.312	6.1937	0.0595548	0.0097		0.932	0.621	0.503	0.0097
		Pou2f3-/-	24.4	0.907	22.1308	0.618	13.6768	0.318	7.03759	0.137211	0.0194		0.907	0.618	0.515	0.0194
		Pou2f3-/-	39.7	0.893	35.4521	0.63	22.3348	0.315	11.1674	0.0602686	0.0055		0.893	0.63	0.499	0.0055
		Mean	28.4667	0.910667	25.8115	0.623	16.1132	0.315	8.1329	0.0856781	0.0115333		0.910667	0.623	0.505667	0.0115333
		SEM	5.68751	0.0114066	4.865	0.00360555	3.13511	0.00173205	1.53669	0.0257672	0.00411596		0.0114066	0.00360555	0.0048074	0.00411596
	H.d.	Pou2f3-/-	65	0.907	58.955	0.56	33.0148	0.289	17.038	0.176865	0.0104		0.907	0.56	0.516	0.0104
		Pou2f3-/-	41.1	0.896	36.8256	0.59	21.7271	0.306	11.2686	0.14362	0.0126		0.896	0.59	0.518	0.0126
		Pou2f3-/-	60	0.895	53.7	0.505	27.1185	0.236	12.6732	0.0537	0.0044		0.895	0.505	0.468	0.0044
		Pou2f3-/-	40	0.923	36.92	0.534	19.7153	0.269	9.93148	0.047996	0.0049		0.923	0.534	0.503	0.0049
		Pou2f3-/-	57.5	0.918	52.785	0.501	26.4453	0.246	12.9851	0.0686205	0.0052		0.918	0.501	0.491	0.0052
		Pou2f3-/-	50	0.896	44.8	0.518	23.2064	0.246	11.0208	0.05376	0.0049		0.896	0.518	0.474	0.0049
		Mean	52.2667	0.905833	47.3309	0.534667	25.2046	0.265333	12.4862	0.0907602	0.00706667		0.905833	0.534667	0.495	0.00706667
		SEM	4.20172	0.00501609	3.78852	0.0141366	1.9358	0.0113068	1.01914	0.0225607	0.00143426		0.00501609	0.0141366	0.00860233	0.00143426
	H.d. + Prazi	Pou2f3-/-	28.3	0.801	22.6683	0.705	15.9812	0.359	8.13792	0.027202	0.0032		0.801	0.705	0.509	0.0032
		Pou2f3-/-	48	0.891	42.768	0.644	27.5426	0.315	13.4719	0.042768	0.0032		0.891	0.644	0.489	0.0032
		Pou2f3-/-	43	0.869	37.367	0.62	23.1675	0.317	11.8453	0.0227939	0.0019		0.869	0.62	0.511	0.0019
		Pou2f3-/-	45	0.894	40.23	0.631	25.3851	0.321	12.9138	0.0257472	0.002		0.894	0.631	0.509	0.002
		Pou2f3-/-	41.8	0.861	35.9898	0.509	18.3188	0.242	8.70953	0.0111568	0.0013		0.861	0.509	0.475	0.0013
		Pou2f3-/-	35.5	0.758	26.909	0.496	13.3469	0.235	6.32361	0.0113018	0.0018		0.758	0.496	0.474	0.0018
			40.2667	0.845667	34.322	0.600833	20.6237	0.298167	10.2337	0.0234949	0.00223333		0.845667	0.600833	0.4945	0.00223333
			2.93231	0.0222496	3.20964	0.0333741	2.28642	0.020004	1.18702	0.00480159	0.000321109		0.0222496	0.0333741	0.00712624	0.000321109
	Experimental Group		Total LiveCells (X10^5)	Live CD45 (%)	Total Live CD45 (x10^5)	CD3 (% of CD45)	# of CD3 (x10^5)	CD4 (% of CD45)	# of CD4 (x10^5)	GATA3 (% of CD45)	# of GATA3 (x10^5)		Live CD45 (%)	CD3 (% of CD45)	CD4 (% of CD3)	GATA3 (% of CD4)
	Control	WT	34.2	0.924	31.6008	0.701	22.1522	0.414	13.0827	0.0018	0.0568814		0.924	0.701	0.591	0.0044
		WT	67	0.866	58.022	0.654	37.9464	0.379	21.9903	0.0013	0.0754286		0.866	0.654	0.58	0.0033
		WT	57	0.877	49.989	0.655	32.7428	0.363	18.146	0.00086	0.0429905		0.877	0.655	0.554	0.0024
		Mean	52.7333	0.889	46.5373	0.67	30.9471	0.385333	17.7397	0.00132	0.0584335		0.889	0.67	0.575	0.00336667
		SEM	9.7059	0.0177858	7.81997	0.0155027	4.64696	0.0150591	2.57942	0.000271539	0.00939616		0.0177858	0.0155027	0.0109697	0.000578312
	Control + Prazi	WT	72	0.917	66.024	0.7	46.2168	0.417	27.532	0.0007	0.0462168		0.917	0.7	0.596	0.0017
		WT	51	0.915	46.665	0.645	30.0989	0.381	17.7794	0.0016	0.074664		0.915	0.645	0.59	0.0041
		WT	55.5	0.837	46.4535	0.655	30.427	0.373	17.3272	0.00091	0.0422727		0.837	0.655	0.57	0.0024
		Mean	59.5	0.889667	53.0475	0.666667	35.5809	0.390333	20.8795	0.00107	0.0543845		0.889667	0.666667	0.585333	0.00273333
		SEM	6.38357	0.0263397	6.48854	0.0169148	5.31878	0.0135319	3.32881	0.000271846	0.0102035		0.0263397	0.0169148	0.00785988	0.000712585
	H.d.	WT	51.5	0.898	46.247	0.656	30.338	0.388	17.9438	0.0016	0.0739952		0.898	0.656	0.592	0.004
		WT	40.9	0.901	36.8509	0.649	23.9162	0.37	13.6348	0.0014	0.0515913		0.901	0.649	0.57	0.0039
		WT	42.8	0.881	37.7068	0.599	22.5864	0.327	12.3301	0.00086	0.0324278		0.881	0.599	0.545	0.0026
		WT	48.7	0.886	43.1482	0.616	26.5793	0.336	14.4978	0.0012	0.0517778		0.886	0.616	0.545	0.0035
		WT	57	0.866	49.362	0.591	29.1729	0.334	16.4869	0.0019	0.0937878		0.866	0.591	0.566	0.0056
		WT	43.4	0.859	37.2806	0.63	23.4868	0.362	13.4956	0.00094	0.0350438		0.859	0.63	0.575	0.0026
		Mean	47.3833	0.881833	41.7659	0.6235	26.0133	0.352833	14.7315	0.00131667	0.0564373		0.881833	0.6235	0.5655	0.0037
		SEM	2.51706	0.0068771	2.16366	0.0107417	1.31062	0.00986717	0.855414	0.000162433	0.00963098		0.0068771	0.0107417	0.00742406	0.000454606
	H.d. + Prazi	WT	53	0.91	48.23	0.671	32.3623	0.395	19.0509	0.003	0.14469		0.91	0.671	0.589	0.0075
		WT	60.5	0.918	55.539	0.676	37.5444	0.401	22.2711	0.0024	0.133294		0.918	0.676	0.593	0.0059
		WT	37.5	0.864	32.4	0.663	21.4812	0.371	12.0204	0.0011	0.03564		0.864	0.663	0.561	0.0028
		WT	64	0.844	54.016	0.63	34.0301	0.344	18.5815	0.00094	0.050775		0.844	0.63	0.546	0.0027
		WT	62.5	0.794	49.625	0.675	33.4969	0.378	18.7583	0.0011	0.0545875		0.794	0.675	0.56	0.0029
		WT	64	0.871	55.744	0.679	37.8502	0.39	21.7402	0.0016	0.0891904		0.871	0.679	0.575	0.0041
		Mean	56.9167	0.866833	49.259	0.665667	32.7942	0.379833	18.7371	0.00169	0.0846961		0.866833	0.665667	0.570667	0.00431667
		SEM	4.22969	0.0185588	3.60343	0.00748183	2.43802	0.00845938	1.49159	0.00034093	0.0186591		0.0185588	0.00748183	0.00745952	0.000808462

## Sheet: Figure 9
Figure 9a.	H. bakeri egg counts
	H. b	Coinfected
	72539.8	30060.3
	63689.1	18994.4
	46217.1	14309.4
	50739.3	11895.1
	75208.8	23404.4
	26124.3	10961
	22144.4	10048.5
	24626.9	6917.96
	32709.4	12449.7
	30116.6	14222.1
	Table Analyzed	Pooled egg counts total
	Column B	Coinfected
	vs.	vs.
	Column A	H. b
	Unpaired t test with Welch's correction
	P value	0.0013
	P value summary	**
	Significantly different (P < 0.05)?	Yes
	One- or two-tailed P value?	Two-tailed
	Welch-corrected t, df	t=4.282, df=11.08
Figure 9b.	Egg counts over 4 dpi. until necropsy
	days post infection w/ h.b.		H. b										Coinfected H. d+ H. b
	11		11583	33922.3	819.672	12149.5	46636.8	578.035	4054.05	2649.01	1495.02	3137.25	18143.5	3325.42	560.329	2140.08	3492.06	7241.91	1805.87	1659.75	651.466	574.493
	12		29554.7	8303.25	14181.8	8960.57	7692.31	11029.4	4830.92	4530.2	5592.11	2981.03	5835.01	1133.79	6516.85	1954.89	4113.11	1793.72	0	1756.7	909.091	1488.1
	13		14827.6	13868.6	6864.99	17823.6	1455.3	5988.02	3003	3398.06	14583.3	15714.3	639.659	6722.69	2732.24	1103.75	6930.69	583.09	1791.04	1792.11	9748.43	2606.64
	14		16574.6	7594.94	24350.6	11805.6	19424.5	8528.78	10256.4	14049.6	11039	8284.02	5442.18	7812.5	4500	6696.43	8868.5	1342.28	6451.61	1709.4	1140.68	9552.85
Figure 9c.	H. bakeri worm counts
	H.b.	H.b. + H.d.
	96	29
	68	53
	63	34
	79	60
	113	32
	123	80
	134	77
	91	30
	36	71
	117	104
	STATISTICS
	Table Analyzed	Worm counts pool
	Column B	H.p. + H.d.
	vs.	vs.
	Column A	H.p.
	Unpaired t test with Welch's correction
	P value	0.0134
	P value summary	*
	Significantly different (P < 0.05)?	Yes
	One- or two-tailed P value?	Two-tailed
	Welch-corrected t, df	t=2.752, df=17.48
	How big is the difference?
	Mean of column A	92
	Mean of column B	57
	Difference between means (B - A) ± SEM	-35.00 ± 12.72
	95% confidence interval	-61.78 to -8.225
	R squared (eta squared)	0.3023
	F test to compare variances
	F, DFn, Dfd	1.416, 9, 9
	P value	0.613
	P value summary	ns
	Significantly different (P < 0.05)?	No
	Data analyzed
	Sample size, column A	10
	Sample size, column B	10
Figure 9d.	granulomas/ mouse
	H. b.	Co-infected
	27	36
	41	48
	34	69
	42	39
	32	47
	39	57
	52	55
	22	43
	33	31
	47	47
	Unpaired t test with Welch's correction
	P value	0.0361
	P value summary	*
	Significantly different (P < 0.05)?	Yes
	One- or two-tailed P value?	Two-tailed
	Welch-corrected t, df	t=2.272, df=17.34
	How big is the difference?
	Mean of column A	36.9
	Mean of column B	47.2
	Difference between means (B - A) ± SEM	10.30 ± 4.534
	95% confidence interval	0.7475 to 19.85
	R squared (eta squared)	0.2293
Figure 9e	Tuft cells/HPF
	Naive	H. polygyrus	H. diminuta	Coinfected		For reference: In a C57BL/6 mouse infected with H. diminuta at 11 dpi from previous experiments- counted in HPF
	9.9	38.4	9.5	40.6
	11.5	35.1	10.3	62.8			Naive	H. diminuta d11 p.i.
	13	28.4	14	36.4			9.6	57.8
	9.7	31.5	8	49.5			13.6	70.2
	9.3	35.2	11.6	40.2			10	42.6
	10.7	59.9	13.3	63
	10.9	55	13.7	77.5
			12.7
	6.6	58.2	15.1	59.7
	10.4	76.8	13.4	51
	STATISTICS
	Table Analyzed	Tuft cell counts- Exp.2 and 3			Number of families	1
					Number of comparisons per family	6
	Brown-Forsythe ANOVA test				Alpha	0.05
	F* (DFn, DFd)	40.30 (3.000, 15.91)
	P value	<0.0001			Dunnett's T3 multiple comparisons test	Mean Diff.	95.00% CI of diff.	Below threshold?	Summary	Adjusted P Value
	P value summary	****			Naive vs. H. polygyrus	-36.28	-54.91 to -17.65	Yes	***	0.001	A-B
	Significant diff. among means (P < 0.05)?	Yes			Naive vs. H. diminuta	-1.938	-4.650 to 0.7749	No	ns	0.2476	A-C
					Naive vs. Coinfected	-43.19	-58.41 to -27.97	Yes	****	<0.0001	A-D
					H. polygyrus vs. H. diminuta	34.34	15.66 to 53.02	Yes	**	0.0014	B-C
					H. polygyrus vs. Coinfected	-6.911	-28.17 to 14.35	No	ns	0.9004	B-D
					H. diminuta vs. Coinfected	-41.25	-56.54 to -25.97	Yes	****	<0.0001	C-D

[truncated: 12 more sheets: Figure 10, Suppl Fig.1 , Rat-Suppl.Fig.2, Suppl. Fig. 3 , Suppl. Fig.4, Suppl. Fig. 5, Suppl. Fig.6. , Suppl. Figure.8, Suppl. Fig.9, Suppl. Fig. 11, Suppl. Table 1, Ussing chamber currents]
